# Supplementary material for: Current induced electromechanical strain in thin antipolar Ag2Se semiconductor
Source: Nat Commun. 2025 Feb 20;16:1818. doi: 10.1038/s41467-025-57057-5 (PMC11842724; doi:10.1038/s41467-025-57057-5)
Supplement: Supplementary file 13 — Source Data [file 41467_2025_57057_MOESM13_ESM.xlsx]

## Sheet: Figure 1b
J	🔺L	R	S	L		V (V)	R (Ω）	I（A)	J		a	b	c
0	0	379.943	0	2.178		0	379.943	0	0		4.2e-06	4.4e-06	1.5e-07
401281000	0.003	377.579	0.00138	2.181		0.1	377.579	0.000264845	4.01281e+08
806859000	0.009	375.568	0.00413	2.187		0.2	375.568	0.000532527	8.06859e+08
1217950000	0.013	373.205	0.00597	2.191		0.3	373.205	0.000803848	1.21795e+09
1632740000	0.026	371.193	0.01194	2.204		0.4	371.193	0.00107761	1.63274e+09
2145280000	0.147	353.136	0.06749	2.325		0.5	353.136	0.00141589	2.14528e+09

## Sheet: Figure 3i
-20.6826	41.194		-8.87372	48.2587
-11.9454	46.2687		-5.11945	51.5423
-16.3823	47.0647		-1.70648	53.2338
-13.5154	48.5572		-1.77474	53.5323
-15.9727	48.8557		16.6553	53.9303
-11.8771	49.2537		-2.59386	54.3284
-11.058	49.8507		-4.84642	54.7264
-15.0171	50.1493		-5.59727	54.8259
9.62457	50.2488		-7.23549	55.4229
-8.7372	51.3433		14.198	55.6219
-15.2218	51.9403		9.35154	55.7214
-14.4027	51.9403		-6.75768	55.8209
-12.5597	52.3383		-4.23208	56.0199
-19.3857	52.5373		-3.00341	56.3184
-14.1297	54.1294		7.30375	56.6169
10.3072	54.9254		-1.97952	56.6169
10.5802	55.5224		-8.25939	56.7164
16.314	55.7214		17.4744	56.7164
10.8532	55.9204		-9.21502	57.0149
12.0137	56.2189		-1.91126	57.0149
12.6962	56.5174		-6.75768	57.1144
14.471	56.6169		7.44027	57.3134
-10.4437	57.0149		-4.57338	57.7114
-11.8771	58.01		-4.30034	57.8109
12.9693	58.1095		15.2218	57.8109
12.6962	58.3085		16.1092	58.01
15.5631	58.5075		-5.93857	58.209
13.1058	58.7065		-0.204778	58.3085
12.628	59.204		-10.6485	58.3085
13.1058	59.9005		14.6075	58.5075
16.7918	62.1891		-6.14334	58.7065
10.9215	62.2886		14.6758	58.9055
13.1058	62.2886		-5.32423	58.9055
-13.6519	62.4876		8.80546	59.005
-15.4949	63.1841		-8.94198	59.005
-13.3788	64.9751		15.9727	59.1045
-15.9727	65.2736		-10.9215	59.1045
10.5802	65.2736		1.63823	59.204
11.058	65.4726		-10.4437	59.204
14.4027	65.6716		-0.273038	59.3035
-15.8362	66.4677		-2.86689	59.403
15.5631	66.5672		14.744	59.602
11.058	66.6667		15.1536	60.0995
10.6485	66.6667		1.09215	60.597
-15.5631	66.8657		9.4198	60.597
16.1775	67.0647		-2.5256	61.194
15.2218	67.0647		9.55631	61.2935
14.8123	67.1642		0.409556	61.393
-15.6314	67.4627		-14.1297	61.4925
15.0171	67.5622		17.8157	61.99
16.2457	67.5622		-7.57679	62.7861
13.1058	67.7612		-0.546075	62.9851
13.1058	68.1592		5.18771	62.9851
-18.3618	68.3582		-10.1706	63.4826
-15.9727	68.4577		11.8089	63.7811
-18.0887	69.0547		16.8601	65.0746
-13.9932	69.0547		9.69283	65.1741
15.8362	69.0547		14.4027	65.9701
12.4915	69.3532		15.6997	66.2687
-13.7201	69.7512		14.5392	66.5672
-14.6758	70.3483		13.3106	66.5672
-15.2901	70.4478		8.32765	67.3632
12.0137	71.1443		12.8328	69.2537
14.2662	71.3433		14.6758	69.4527
13.8567	71.3433		15.1536	69.4527
-17.2696	71.5423		17.9522	70.1493
-14.4027	72.4378		13.5154	70.4478
-16.9283	72.5373		16.4505	70.7463
-14.8805	73.0348		12.4915	71.0448
-13.9249	73.0348		13.8567	72.8358
12.9693	74.0299
-15.8362	74.2289

## Sheet: Figure S3e，f
V	L	V	R	V	T（K）	J	ε	J	R
0	11.914	0	422.145	0	123	0	0	0	422.145
0.1	11.931	0.1	420.879	0.1	123	13.0832	0.00143	13.0832	420.879
0.2	11.948	0.2	413.556	0.2	132	26.6298	0.00285	26.6298	413.556
0.3	11.965	0.3	407.265	0.3	137	40.5618	0.00428	40.5618	407.265
0.4	11.982	0.4	395.18	0.4	147	55.7362	0.00571	55.7362	395.18
0.5	12.016	0.5	381.67	0.5	158	72.1363	0.00856	72.1363	381.67
0.6	12.07	0.6	375.176	0.6	181	88.062	0.01309	88.062	375.176
0.72	12.238	0.72	359	0.72	233	109.844	0.02719	109.844	359
--	--		--	--		--	--	--
--	--		--	--		--	--	--
--	--		--	--		--	--	--
--	--		--	--		--	--	--
--	--		--	--		--	--	--
--	--		--	--		--	--	--
--	--		--	--		--	--	--
--	--		--	--		--	--	--
--	--		--	--		--	--	--
--	--		--	--		--	--	--
--	--		--	--		--	--	--
--	--		--	--		--	--	--
--	--		--	--		--	--	--
--	--		--	--		--	--	--
--	--		--	--		--	--	--
--	--		--	--		--	--	--
--	--		--	--		--	--	--
--	--		--	--		--	--	--
--	--		--	--		--	--	--
--	--		--	--		--	--	--
--	--		--	--		--	--	--
--	--		--	--		--	--	--
--	--		--	--		--	--	--
--	--		--	--		--	--	--
--	--		--	--		--	--	--
--	--		--	--		--	--	--
--	--		--	--		--	--	--
--	--		--	--		--	--	--
--	--		--	--		--	--	--
--	--		--	--		--	--	--
--	--		--	--		--	--	--
--	--		--	--		--	--	--
--	--		--	--		--	--	--
--	--		--	--		--	--	--
--	--		--	--		--	--	--
--	--		--	--		--	--	--
--	--		--	--		--	--	--
--	--		--	--		--	--	--
--	--		--	--		--	--	--
--	--		--	--		--	--	--
--	--		--	--		--	--	--
--	--		--	--		--	--	--
--	--		--	--		--	--	--
--	--		--	--		--	--	--
--	--		--	--		--	--	--
--	--		--	--		--	--	--
--	--		--	--		--	--	--
--	--		--	--		--	--	--
--	--		--	--		--	--	--
--	--		--	--		--	--	--
--	--		--	--		--	--	--
--	--		--	--		--	--	--
--	--		--	--		--	--	--
--	--		--	--		--	--	--
--	--		--	--		--	--	--
--	--		--	--		--	--	--
--	--		--	--		--	--	--
--	--		--	--		--	--	--
--	--		--	--		--	--	--
--	--		--	--		--	--	--
--	--		--	--		--	--	--
--	--		--	--		--	--	--
--	--		--	--		--	--	--
--	--		--	--		--	--	--
--	--		--	--		--	--	--
--	--		--	--		--	--	--
--	--		--	--		--	--	--
--	--		--	--		--	--	--
--	--		--	--		--	--	--
--	--		--	--		--	--	--
--	--		--	--		--	--	--
--	--		--	--		--	--	--
--	--		--	--		--	--	--
--	--		--	--		--	--	--
--	--		--	--		--	--	--
--	--		--	--		--	--	--
--	--		--	--		--	--	--
--	--		--	--		--	--	--
--	--		--	--		--	--	--
--	--		--	--		--	--	--
--	--		--	--		--	--	--
--	--		--	--		--	--	--
--	--		--	--		--	--	--
--	--		--	--		--	--	--
--	--		--	--		--	--	--
--	--		--	--		--	--	--
--	--		--	--		--	--	--
--	--		--	--		--	--	--
--	--		--	--		--	--	--
--	--		--	--		--	--	--
--	--		--	--		--	--	--
--	--		--	--		--	--	--
--	--		--	--		--	--	--
--	--		--	--		--	--	--
--	--		--	--		--	--	--
--	--		--	--		--	--	--
--	--		--	--		--	--	--
--	--		--	--		--	--	--
--	--		--	--		--	--	--
--	--		--	--		--	--	--
--	--		--	--		--	--	--
--	--		--	--		--	--	--
--	--		--	--		--	--	--
--	--		--	--		--	--	--
--	--		--	--		--	--	--
--	--		--	--		--	--	--
--	--		--	--		--	--	--
--	--		--	--		--	--	--
--	--		--	--		--	--	--
--	--		--	--		--	--	--
--	--		--	--		--	--	--
--	--		--	--		--	--	--
--	--		--	--		--	--	--
--	--		--	--		--	--	--
--	--		--	--		--	--	--
--	--		--	--		--	--	--
--	--		--	--		--	--	--
--	--		--	--		--	--	--
--	--		--	--		--	--	--
--	--		--	--		--	--	--
--	--		--	--		--	--	--
--	--		--	--		--	--	--
--	--		--	--		--	--	--
--	--		--	--		--	--	--
--	--		--	--		--	--	--
--	--		--	--		--	--	--
--	--		--	--		--	--	--
--	--		--	--		--	--	--
--	--		--	--		--	--	--
--	--		--	--		--	--	--
--	--		--	--		--	--	--
--	--		--	--		--	--	--
--	--		--	--		--	--	--
--	--		--	--		--	--	--
--	--		--	--		--	--	--
--	--		--	--		--	--	--
--	--		--	--		--	--	--
--	--		--	--		--	--	--
--	--		--	--		--	--	--
--	--		--	--		--	--	--
--	--		--	--		--	--	--
--	--		--	--		--	--	--
--	--		--	--		--	--	--
--	--		--	--		--	--	--
--	--		--	--		--	--	--
--	--		--	--		--	--	--
--	--		--	--		--	--	--
--	--		--	--		--	--	--
--	--		--	--		--	--	--
--	--		--	--		--	--	--
--	--		--	--		--	--	--
--	--		--	--		--	--	--
--	--		--	--		--	--	--
--	--		--	--		--	--	--
--	--		--	--		--	--	--
--	--		--	--		--	--	--
--	--		--	--		--	--	--
--	--		--	--		--	--	--
--	--		--	--		--	--	--
--	--		--	--		--	--	--
--	--		--	--		--	--	--
--	--		--	--		--	--	--
--	--		--	--		--	--	--
--	--		--	--		--	--	--
--	--		--	--		--	--	--
--	--		--	--		--	--	--
--	--		--	--		--	--	--
--	--		--	--		--	--	--
--	--		--	--		--	--	--
--	--		--	--		--	--	--
--	--		--	--		--	--	--
--	--		--	--		--	--	--
--	--		--	--		--	--	--
--	--		--	--		--	--	--
--	--		--	--		--	--	--
--	--		--	--		--	--	--
--	--		--	--		--	--	--
--	--		--	--		--	--	--
--	--		--	--		--	--	--
--	--		--	--		--	--	--
--	--		--	--		--	--	--
--	--		--	--		--	--	--
--	--		--	--		--	--	--
--	--		--	--		--	--	--
--	--		--	--		--	--	--
--	--		--	--		--	--	--
--	--		--	--		--	--	--
--	--		--	--		--	--	--
--	--		--	--		--	--	--
--	--		--	--		--	--	--
--	--		--	--		--	--	--
--	--		--	--		--	--	--
--	--		--	--		--	--	--
--	--		--	--		--	--	--
--	--		--	--		--	--	--
--	--		--	--		--	--	--
--	--		--	--		--	--	--
--	--		--	--		--	--	--
--	--		--	--		--	--	--
--	--		--	--		--	--	--
--	--		--	--		--	--	--
--	--		--	--		--	--	--
--	--		--	--		--	--	--
--	--		--	--		--	--	--
--	--		--	--		--	--	--
--	--		--	--		--	--	--
--	--		--	--		--	--	--
--	--		--	--		--	--	--
--	--		--	--		--	--	--
--	--		--	--		--	--	--
--	--		--	--		--	--	--
--	--		--	--		--	--	--
--	--		--	--		--	--	--
--	--		--	--		--	--	--
--	--		--	--		--	--	--
--	--		--	--		--	--	--
--	--		--	--		--	--	--
--	--		--	--		--	--	--
--	--		--	--		--	--	--
--	--		--	--		--	--	--
--	--		--	--		--	--	--
--	--		--	--		--	--	--
--	--		--	--		--	--	--
--	--		--	--		--	--	--
--	--		--	--		--	--	--
--	--		--	--		--	--	--
--	--		--	--		--	--	--
--	--		--	--		--	--	--
--	--		--	--		--	--	--
--	--		--	--		--	--	--
--	--		--	--		--	--	--
--	--		--	--		--	--	--
--	--		--	--		--	--	--
--	--		--	--		--	--	--
--	--		--	--		--	--	--
--	--		--	--		--	--	--
--	--		--	--		--	--	--
--	--		--	--		--	--	--
--	--		--	--		--	--	--
--	--		--	--		--	--	--
--	--		--	--		--	--	--
--	--		--	--		--	--	--
--	--		--	--		--	--	--
--	--		--	--		--	--	--
--	--		--	--		--	--	--
--	--		--	--		--	--	--
--	--		--	--		--	--	--
--	--		--	--		--	--	--
--	--		--	--		--	--	--
--	--		--	--		--	--	--
--	--		--	--		--	--	--
--	--		--	--		--	--	--
--	--		--	--		--	--	--
--	--		--	--		--	--	--
--	--		--	--		--	--	--
--	--		--	--		--	--	--
--	--		--	--		--	--	--
--	--		--	--		--	--	--
--	--		--	--		--	--	--
--	--		--	--		--	--	--
--	--		--	--		--	--	--
--	--		--	--		--	--	--
--	--		--	--		--	--	--
--	--		--	--		--	--	--
--	--		--	--		--	--	--
--	--		--	--		--	--	--
--	--		--	--		--	--	--
--	--		--	--		--	--	--
--	--		--	--		--	--	--
--	--		--	--		--	--	--
--	--		--	--		--	--	--
--	--		--	--		--	--	--
--	--		--	--		--	--	--
--	--		--	--		--	--	--
--	--		--	--		--	--	--
--	--		--	--		--	--	--
--	--		--	--		--	--	--
--	--		--	--		--	--	--
--	--		--	--		--	--	--
--	--		--	--		--	--	--
--	--		--	--		--	--	--
--	--		--	--		--	--	--
--	--		--	--		--	--	--
--	--		--	--		--	--	--
--	--		--	--		--	--	--
--	--		--	--		--	--	--
--	--		--	--		--	--	--
--	--		--	--		--	--	--
--	--		--	--		--	--	--
--	--		--	--		--	--	--
--	--		--	--		--	--	--
--	--		--	--		--	--	--
--	--		--	--		--	--	--
--	--		--	--		--	--	--
--	--		--	--		--	--	--
--	--		--	--		--	--	--
--	--		--	--		--	--	--
--	--		--	--		--	--	--
--	--		--	--		--	--	--
--	--		--	--		--	--	--
--	--		--	--		--	--	--
--	--		--	--		--	--	--
--	--		--	--		--	--	--
--	--		--	--		--	--	--
--	--		--	--		--	--	--
--	--		--	--		--	--	--
--	--		--	--		--	--	--
--	--		--	--		--	--	--
--	--		--	--		--	--	--
--	--		--	--		--	--	--
--	--		--	--		--	--	--
--	--		--	--		--	--	--
--	--		--	--		--	--	--
--	--		--	--		--	--	--
--	--		--	--		--	--	--
--	--		--	--		--	--	--
--	--		--	--		--	--	--
--	--		--	--		--	--	--
--	--		--	--		--	--	--
--	--		--	--		--	--	--
--	--		--	--		--	--	--
--	--		--	--		--	--	--
--	--		--	--		--	--	--
--	--		--	--		--	--	--
--	--		--	--		--	--	--
--	--		--	--		--	--	--
--	--		--	--		--	--	--
--	--		--	--		--	--	--
--	--		--	--		--	--	--
--	--		--	--		--	--	--
--	--		--	--		--	--	--
--	--		--	--		--	--	--
--	--		--	--		--	--	--
--	--		--	--		--	--	--
--	--		--	--		--	--	--
--	--		--	--		--	--	--
--	--		--	--		--	--	--
--	--		--	--		--	--	--
--	--		--	--		--	--	--
--	--		--	--		--	--	--
--	--		--	--		--	--	--
--	--		--	--		--	--	--
--	--		--	--		--	--	--
--	--		--	--		--	--	--
--	--		--	--		--	--	--
--	--		--	--		--	--	--
--	--		--	--		--	--	--
--	--		--	--		--	--	--
--	--		--	--		--	--	--
--	--		--	--		--	--	--
--	--		--	--		--	--	--
--	--		--	--		--	--	--
--	--		--	--		--	--	--
--	--		--	--		--	--	--
--	--		--	--		--	--	--
--	--		--	--		--	--	--
--	--		--	--		--	--	--
--	--		--	--		--	--	--
--	--		--	--		--	--	--
--	--		--	--		--	--	--
--	--		--	--		--	--	--
--	--		--	--		--	--	--
--	--		--	--		--	--	--
--	--		--	--		--	--	--
--	--		--	--		--	--	--
--	--		--	--		--	--	--
--	--		--	--		--	--	--
--	--		--	--		--	--	--
--	--		--	--		--	--	--
--	--		--	--		--	--	--
--	--		--	--		--	--	--
--	--		--	--		--	--	--
--	--		--	--		--	--	--
--	--		--	--		--	--	--
--	--		--	--		--	--	--
--	--		--	--		--	--	--
--	--		--	--		--	--	--
--	--		--	--		--	--	--
--	--		--	--		--	--	--
--	--		--	--		--	--	--
--	--		--	--		--	--	--
--	--		--	--		--	--	--
--	--		--	--		--	--	--
--	--		--	--		--	--	--
--	--		--	--		--	--	--
--	--		--	--		--	--	--
--	--		--	--		--	--	--
--	--		--	--		--	--	--
--	--		--	--		--	--	--
--	--		--	--		--	--	--
--	--		--	--		--	--	--
--	--		--	--		--	--	--
--	--		--	--		--	--	--
--	--		--	--		--	--	--
--	--		--	--		--	--	--
--	--		--	--		--	--	--
--	--		--	--		--	--	--
--	--		--	--		--	--	--
--	--		--	--		--	--	--
--	--		--	--		--	--	--
--	--		--	--		--	--	--
--	--		--	--		--	--	--
--	--		--	--		--	--	--
--	--		--	--		--	--	--
--	--		--	--		--	--	--
--	--		--	--		--	--	--
--	--		--	--		--	--	--
--	--		--	--		--	--	--
--	--		--	--		--	--	--
--	--		--	--		--	--	--
--	--		--	--		--	--	--
--	--		--	--		--	--	--
--	--		--	--		--	--	--
--	--		--	--		--	--	--
--	--		--	--		--	--	--
--	--		--	--		--	--	--
--	--		--	--		--	--	--
--	--		--	--		--	--	--
--	--		--	--		--	--	--
--	--		--	--		--	--	--
--	--		--	--		--	--	--
--	--		--	--		--	--	--
--	--		--	--		--	--	--
--	--		--	--		--	--	--
--	--		--	--		--	--	--
--	--		--	--		--	--	--
--	--		--	--		--	--	--
--	--		--	--		--	--	--
--	--		--	--		--	--	--
--	--		--	--		--	--	--
--	--		--	--		--	--	--
--	--		--	--		--	--	--
--	--		--	--		--	--	--
--	--		--	--		--	--	--
--	--		--	--		--	--	--
--	--		--	--		--	--	--
--	--		--	--		--	--	--
--	--		--	--		--	--	--
--	--		--	--		--	--	--
--	--		--	--		--	--	--
--	--		--	--		--	--	--
--	--		--	--		--	--	--
--	--		--	--		--	--	--
--	--		--	--		--	--	--
--	--		--	--		--	--	--
--	--		--	--		--	--	--
--	--		--	--		--	--	--
--	--		--	--		--	--	--
--	--		--	--		--	--	--
--	--		--	--		--	--	--
--	--		--	--		--	--	--
--	--		--	--		--	--	--
--	--		--	--		--	--	--
--	--		--	--		--	--	--
--	--		--	--		--	--	--
--	--		--	--		--	--	--
--	--		--	--		--	--	--
--	--		--	--		--	--	--
--	--		--	--		--	--	--
--	--		--	--		--	--	--
--	--		--	--		--	--	--
--	--		--	--		--	--	--
--	--		--	--		--	--	--
--	--		--	--		--	--	--
--	--		--	--		--	--	--
--	--		--	--		--	--	--
--	--		--	--		--	--	--
--	--		--	--		--	--	--
--	--		--	--		--	--	--
--	--		--	--		--	--	--
--	--		--	--		--	--	--
--	--		--	--		--	--	--
--	--		--	--		--	--	--
--	--		--	--		--	--	--
--	--		--	--		--	--	--
--	--		--	--		--	--	--
--	--		--	--		--	--	--
--	--		--	--		--	--	--
--	--		--	--		--	--	--
--	--		--	--		--	--	--
--	--		--	--		--	--	--
--	--		--	--		--	--	--
--	--		--	--		--	--	--
--	--		--	--		--	--	--
--	--		--	--		--	--	--
--	--		--	--		--	--	--
--	--		--	--		--	--	--
--	--		--	--		--	--	--
--	--		--	--		--	--	--
--	--		--	--		--	--	--
--	--		--	--		--	--	--
--	--		--	--		--	--	--
--	--		--	--		--	--	--
--	--		--	--		--	--	--
--	--		--	--		--	--	--
--	--		--	--		--	--	--
--	--		--	--		--	--	--
--	--		--	--		--	--	--
--	--		--	--		--	--	--
--	--		--	--		--	--	--
--	--		--	--		--	--	--
--	--		--	--		--	--	--
--	--		--	--		--	--	--
--	--		--	--		--	--	--
--	--		--	--		--	--	--
--	--		--	--		--	--	--
--	--		--	--		--	--	--
--	--		--	--		--	--	--
--	--		--	--		--	--	--
--	--		--	--		--	--	--
--	--		--	--		--	--	--
--	--		--	--		--	--	--
--	--		--	--		--	--	--
--	--		--	--		--	--	--
--	--		--	--		--	--	--
--	--		--	--		--	--	--
--	--		--	--		--	--	--
--	--		--	--		--	--	--
--	--		--	--		--	--	--
--	--		--	--		--	--	--
--	--		--	--		--	--	--
--	--		--	--		--	--	--
--	--		--	--		--	--	--
--	--		--	--		--	--	--
--	--		--	--		--	--	--
--	--		--	--		--	--	--
--	--		--	--		--	--	--
--	--		--	--		--	--	--
--	--		--	--		--	--	--
--	--		--	--		--	--	--
--	--		--	--		--	--	--
--	--		--	--		--	--	--
--	--		--	--		--	--	--
--	--		--	--		--	--	--
--	--		--	--		--	--	--
--	--		--	--		--	--	--
--	--		--	--		--	--	--
--	--		--	--		--	--	--
--	--		--	--		--	--	--
--	--		--	--		--	--	--
--	--		--	--		--	--	--
--	--		--	--		--	--	--
--	--		--	--		--	--	--
--	--		--	--		--	--	--
--	--		--	--		--	--	--
--	--		--	--		--	--	--
--	--		--	--		--	--	--
--	--		--	--		--	--	--
--	--		--	--		--	--	--
--	--		--	--		--	--	--
--	--		--	--		--	--	--
--	--		--	--		--	--	--
--	--		--	--		--	--	--
--	--		--	--		--	--	--
--	--		--	--		--	--	--
--	--		--	--		--	--	--
--	--		--	--		--	--	--
--	--		--	--		--	--	--
--	--		--	--		--	--	--
--	--		--	--		--	--	--
--	--		--	--		--	--	--
--	--		--	--		--	--	--
--	--		--	--		--	--	--
--	--		--	--		--	--	--
--	--		--	--		--	--	--
--	--		--	--		--	--	--
--	--		--	--		--	--	--
--	--		--	--		--	--	--
--	--		--	--		--	--	--
--	--		--	--		--	--	--
--	--		--	--		--	--	--
--	--		--	--		--	--	--
--	--		--	--		--	--	--
--	--		--	--		--	--	--
--	--		--	--		--	--	--
--	--		--	--		--	--	--
--	--		--	--		--	--	--
--	--		--	--		--	--	--
--	--		--	--		--	--	--
--	--		--	--		--	--	--
--	--		--	--		--	--	--
--	--		--	--		--	--	--
--	--		--	--		--	--	--
--	--		--	--		--	--	--
--	--		--	--		--	--	--
--	--		--	--		--	--	--
--	--		--	--		--	--	--
--	--		--	--		--	--	--
--	--		--	--		--	--	--
--	--		--	--		--	--	--
--	--		--	--		--	--	--
--	--		--	--		--	--	--
--	--		--	--		--	--	--
--	--		--	--		--	--	--
--	--		--	--		--	--	--
--	--		--	--		--	--	--
--	--		--	--		--	--	--
--	--		--	--		--	--	--
--	--		--	--		--	--	--
--	--		--	--		--	--	--
--	--		--	--		--	--	--
--	--		--	--		--	--	--
--	--		--	--		--	--	--
--	--		--	--		--	--	--
--	--		--	--		--	--	--
--	--		--	--		--	--	--
--	--		--	--		--	--	--
--	--		--	--		--	--	--
--	--		--	--		--	--	--
--	--		--	--		--	--	--
--	--		--	--		--	--	--
--	--		--	--		--	--	--
--	--		--	--		--	--	--
--	--		--	--		--	--	--
--	--		--	--		--	--	--
--	--		--	--		--	--	--
--	--		--	--		--	--	--
--	--		--	--		--	--	--
--	--		--	--		--	--	--
--	--		--	--		--	--	--
--	--		--	--		--	--	--
--	--		--	--		--	--	--
--	--		--	--		--	--	--
--	--		--	--		--	--	--
--	--		--	--		--	--	--
--	--		--	--		--	--	--
--	--		--	--		--	--	--
--	--		--	--		--	--	--
--	--		--	--		--	--	--
--	--		--	--		--	--	--
--	--		--	--		--	--	--
--	--		--	--		--	--	--
--	--		--	--		--	--	--
--	--		--	--		--	--	--
--	--		--	--		--	--	--
--	--		--	--		--	--	--
--	--		--	--		--	--	--
--	--		--	--		--	--	--
--	--		--	--		--	--	--
--	--		--	--		--	--	--
--	--		--	--		--	--	--
--	--		--	--		--	--	--
--	--		--	--		--	--	--
--	--		--	--		--	--	--
--	--		--	--		--	--	--
--	--		--	--		--	--	--
--	--		--	--		--	--	--
--	--		--	--		--	--	--
--	--		--	--		--	--	--
--	--		--	--		--	--	--
--	--		--	--		--	--	--
--	--		--	--		--	--	--
--	--		--	--		--	--	--
--	--		--	--		--	--	--
--	--		--	--		--	--	--
--	--		--	--		--	--	--
--	--		--	--		--	--	--
--	--		--	--		--	--	--
--	--		--	--		--	--	--
--	--		--	--		--	--	--
--	--		--	--		--	--	--
--	--		--	--		--	--	--
--	--		--	--		--	--	--
--	--		--	--		--	--	--
--	--		--	--		--	--	--
--	--		--	--		--	--	--
--	--		--	--		--	--	--
--	--		--	--		--	--	--
--	--		--	--		--	--	--
--	--		--	--		--	--	--
--	--		--	--		--	--	--
--	--		--	--		--	--	--
--	--		--	--		--	--	--
--	--		--	--		--	--	--
--	--		--	--		--	--	--
--	--		--	--		--	--	--
--	--		--	--		--	--	--
--	--		--	--		--	--	--
--	--		--	--		--	--	--
--	--		--	--		--	--	--
--	--		--	--		--	--	--
--	--		--	--		--	--	--
--	--		--	--		--	--	--
--	--		--	--		--	--	--
--	--		--	--		--	--	--
--	--		--	--		--	--	--
--	--		--	--		--	--	--
--	--		--	--		--	--	--
--	--		--	--		--	--	--
--	--		--	--		--	--	--
--	--		--	--		--	--	--
--	--		--	--		--	--	--
--	--		--	--		--	--	--
--	--		--	--		--	--	--
--	--		--	--		--	--	--
--	--		--	--		--	--	--
--	--		--	--		--	--	--
--	--		--	--		--	--	--
--	--		--	--		--	--	--
--	--		--	--		--	--	--
--	--		--	--		--	--	--
--	--		--	--		--	--	--
--	--		--	--		--	--	--
--	--		--	--		--	--	--
--	--		--	--		--	--	--
--	--		--	--		--	--	--
--	--		--	--		--	--	--
--	--		--	--		--	--	--
--	--		--	--		--	--	--
--	--		--	--		--	--	--
--	--		--	--		--	--	--
--	--		--	--		--	--	--
--	--		--	--		--	--	--
--	--		--	--		--	--	--
--	--		--	--		--	--	--
--	--		--	--		--	--	--
--	--		--	--		--	--	--
--	--		--	--		--	--	--
--	--		--	--		--	--	--
--	--		--	--		--	--	--
--	--		--	--		--	--	--
--	--		--	--		--	--	--
--	--		--	--		--	--	--
--	--		--	--		--	--	--
--	--		--	--		--	--	--
--	--		--	--		--	--	--
--	--		--	--		--	--	--
--	--		--	--		--	--	--
--	--		--	--		--	--	--
--	--		--	--		--	--	--
--	--		--	--		--	--	--
--	--		--	--		--	--	--
--	--		--	--		--	--	--
--	--		--	--		--	--	--
--	--		--	--		--	--	--
--	--		--	--		--	--	--
--	--		--	--		--	--	--
--	--		--	--		--	--	--
--	--		--	--		--	--	--
--	--		--	--		--	--	--
--	--		--	--		--	--	--
--	--		--	--		--	--	--
--	--		--	--		--	--	--
--	--		--	--		--	--	--
--	--		--	--		--	--	--
--	--		--	--		--	--	--
--	--		--	--		--	--	--
--	--		--	--		--	--	--
--	--		--	--		--	--	--
--	--		--	--		--	--	--
--	--		--	--		--	--	--
--	--		--	--		--	--	--
--	--		--	--		--	--	--
--	--		--	--		--	--	--
--	--		--	--		--	--	--
--	--		--	--		--	--	--
--	--		--	--		--	--	--
--	--		--	--		--	--	--
--	--		--	--		--	--	--
--	--		--	--		--	--	--
--	--		--	--		--	--	--
--	--		--	--		--	--	--
--	--		--	--		--	--	--
--	--		--	--		--	--	--
--	--		--	--		--	--	--
--	--		--	--		--	--	--
--	--		--	--		--	--	--
--	--		--	--		--	--	--
--	--		--	--		--	--	--
--	--		--	--		--	--	--
--	--		--	--		--	--	--
--	--		--	--		--	--	--
--	--		--	--		--	--	--
--	--		--	--		--	--	--
--	--		--	--		--	--	--
--	--		--	--		--	--	--
--	--		--	--		--	--	--
--	--		--	--		--	--	--
--	--		--	--		--	--	--
--	--		--	--		--	--	--
--	--		--	--		--	--	--
--	--		--	--		--	--	--
--	--		--	--		--	--	--
--	--		--	--		--	--	--
--	--		--	--		--	--	--
--	--		--	--		--	--	--
--	--		--	--		--	--	--
--	--		--	--		--	--	--
--	--		--	--		--	--	--
--	--		--	--		--	--	--
--	--		--	--		--	--	--
--	--		--	--		--	--	--
--	--		--	--		--	--	--
--	--		--	--		--	--	--
--	--		--	--		--	--	--
--	--		--	--		--	--	--
--	--		--	--		--	--	--
--	--		--	--		--	--	--
--	--		--	--		--	--	--
--	--		--	--		--	--	--
--	--		--	--		--	--	--
--	--		--	--		--	--	--
--	--		--	--		--	--	--
--	--		--	--		--	--	--
--	--		--	--		--	--	--
--	--		--	--		--	--	--
--	--		--	--		--	--	--
--	--		--	--		--	--	--
--	--		--	--		--	--	--
--	--		--	--		--	--	--
--	--		--	--		--	--	--
--	--		--	--		--	--	--
--	--		--	--		--	--	--
--	--		--	--		--	--	--
--	--		--	--		--	--	--
--	--		--	--		--	--	--
--	--		--	--		--	--	--
--	--		--	--		--	--	--
--	--		--	--		--	--	--
--	--		--	--		--	--	--
--	--		--	--		--	--	--
--	--		--	--		--	--	--
--	--		--	--		--	--	--
--	--		--	--		--	--	--
--	--		--	--		--	--	--
--	--		--	--		--	--	--
--	--		--	--		--	--	--
--	--		--	--		--	--	--
--	--		--	--		--	--	--
--	--		--	--		--	--	--
--	--		--	--		--	--	--
--	--		--	--		--	--	--
--	--		--	--		--	--	--
--	--		--	--		--	--	--
--	--		--	--		--	--	--
--	--		--	--		--	--	--
--	--		--	--		--	--	--
--	--		--	--		--	--	--
--	--		--	--		--	--	--
--	--		--	--		--	--	--
--	--		--	--		--	--	--
--	--		--	--		--	--	--
--	--		--	--		--	--	--
--	--		--	--		--	--	--
--	--		--	--		--	--	--
--	--		--	--		--	--	--
--	--		--	--		--	--	--
--	--		--	--		--	--	--
--	--		--	--		--	--	--
--	--		--	--		--	--	--
--	--		--	--		--	--	--
--	--		--	--		--	--	--
--	--		--	--		--	--	--
--	--		--	--		--	--	--
--	--		--	--		--	--	--
--	--		--	--		--	--	--
--	--		--	--		--	--	--
--	--		--	--		--	--	--
--	--		--	--		--	--	--
--	--		--	--		--	--	--
--	--		--	--		--	--	--
--	--		--	--		--	--	--
--	--		--	--		--	--	--
--	--		--	--		--	--	--
--	--		--	--		--	--	--
--	--		--	--		--	--	--
--	--		--	--		--	--	--
--	--		--	--		--	--	--
--	--		--	--		--	--	--
--	--		--	--		--	--	--
--	--		--	--		--	--	--
--	--		--	--		--	--	--
--	--		--	--		--	--	--
--	--		--	--		--	--	--
--	--		--	--		--	--	--
--	--		--	--		--	--	--
--	--		--	--		--	--	--
--	--		--	--		--	--	--
--	--		--	--		--	--	--
--	--		--	--		--	--	--
--	--		--	--		--	--	--
--	--		--	--		--	--	--
--	--		--	--		--	--	--
--	--		--	--		--	--	--
--	--		--	--		--	--	--
--	--		--	--		--	--	--
--	--		--	--		--	--	--
--	--		--	--		--	--	--
--	--		--	--		--	--	--
--	--		--	--		--	--	--
--	--		--	--		--	--	--
--	--		--	--		--	--	--
--	--		--	--		--	--	--
--	--		--	--		--	--	--
--	--		--	--		--	--	--
--	--		--	--		--	--	--
--	--		--	--		--	--	--
--	--		--	--		--	--	--
--	--		--	--		--	--	--
--	--		--	--		--	--	--
--	--		--	--		--	--	--
--	--		--	--		--	--	--
--	--		--	--		--	--	--
--	--		--	--		--	--	--
--	--		--	--		--	--	--
--	--		--	--		--	--	--
--	--		--	--		--	--	--
--	--		--	--		--	--	--
--	--		--	--		--	--	--
--	--		--	--		--	--	--
--	--		--	--		--	--	--
--	--		--	--		--	--	--
--	--		--	--		--	--	--
--	--		--	--		--	--	--
--	--		--	--		--	--	--
--	--		--	--		--	--	--
--	--		--	--		--	--	--
--	--		--	--		--	--	--
--	--		--	--		--	--	--
--	--		--	--		--	--	--
--	--		--	--		--	--	--
--	--		--	--		--	--	--
--	--		--	--		--	--	--
--	--		--	--		--	--	--
--	--		--	--		--	--	--
--	--		--	--		--	--	--
--	--		--	--		--	--	--
--	--		--	--		--	--	--
--	--		--	--		--	--	--
--	--		--	--		--	--	--
--	--		--	--		--	--	--
--	--		--	--		--	--	--
--	--		--	--		--	--	--
--	--		--	--		--	--	--
--	--		--	--		--	--	--
--	--		--	--		--	--	--
--	--		--	--		--	--	--
--	--		--	--		--	--	--
--	--		--	--		--	--	--
--	--		--	--		--	--	--
--	--		--	--		--	--	--
--	--		--	--		--	--	--
--	--		--	--		--	--	--
--	--		--	--		--	--	--
--	--		--	--		--	--	--
--	--		--	--		--	--	--
--	--		--	--		--	--	--
--	--		--	--		--	--	--
--	--		--	--		--	--	--
--	--		--	--		--	--	--
--	--		--	--		--	--	--
--	--		--	--		--	--	--
--	--		--	--		--	--	--
--	--		--	--		--	--	--
--	--		--	--		--	--	--
--	--		--	--		--	--	--
--	--		--	--		--	--	--
--	--		--	--		--	--	--
--	--		--	--		--	--	--
--	--		--	--		--	--	--
--	--		--	--		--	--	--
--	--		--	--		--	--	--
--	--		--	--		--	--	--
--	--		--	--		--	--	--
--	--		--	--		--	--	--
--	--		--	--		--	--	--
--	--		--	--		--	--	--
--	--		--	--		--	--	--
--	--		--	--		--	--	--
--	--		--	--		--	--	--
--	--		--	--		--	--	--
--	--		--	--		--	--	--
--	--		--	--		--	--	--
--	--		--	--		--	--	--
--	--		--	--		--	--	--
--	--		--	--		--	--	--
--	--		--	--		--	--	--
--	--		--	--		--	--	--
--	--		--	--		--	--	--
--	--		--	--		--	--	--
--	--		--	--		--	--	--
--	--		--	--		--	--	--
--	--		--	--		--	--	--
--	--		--	--		--	--	--
--	--		--	--		--	--	--
--	--		--	--		--	--	--
--	--		--	--		--	--	--
--	--		--	--		--	--	--
--	--		--	--		--	--	--
--	--		--	--		--	--	--
--	--		--	--		--	--	--
--	--		--	--		--	--	--
--	--		--	--		--	--	--
--	--		--	--		--	--	--
--	--		--	--		--	--	--
--	--		--	--		--	--	--
--	--		--	--		--	--	--
--	--		--	--		--	--	--
--	--		--	--		--	--	--
--	--		--	--		--	--	--
--	--		--	--		--	--	--
--	--		--	--		--	--	--
--	--		--	--		--	--	--
--	--		--	--		--	--	--
--	--		--	--		--	--	--
--	--		--	--		--	--	--
--	--		--	--		--	--	--
--	--		--	--		--	--	--
--	--		--	--		--	--	--
--	--		--	--		--	--	--
--	--		--	--		--	--	--
--	--		--	--		--	--	--
--	--		--	--		--	--	--
--	--		--	--		--	--	--
--	--		--	--		--	--	--
--	--		--	--		--	--	--
--	--		--	--		--	--	--
--	--		--	--		--	--	--
--	--		--	--		--	--	--
--	--		--	--		--	--	--
--	--		--	--		--	--	--
--	--		--	--		--	--	--
--	--		--	--		--	--	--
--	--		--	--		--	--	--
--	--		--	--		--	--	--
--	--		--	--		--	--	--
--	--		--	--		--	--	--
--	--		--	--		--	--	--
--	--		--	--		--	--	--
--	--		--	--		--	--	--
--	--		--	--		--	--	--
--	--		--	--		--	--	--
--	--		--	--		--	--	--
--	--		--	--		--	--	--
--	--		--	--		--	--	--
--	--		--	--		--	--	--
--	--		--	--		--	--	--
--	--		--	--		--	--	--
--	--		--	--		--	--	--
--	--		--	--		--	--	--
--	--		--	--		--	--	--
--	--		--	--		--	--	--
--	--		--	--		--	--	--
--	--		--	--		--	--	--
--	--		--	--		--	--	--
--	--		--	--		--	--	--
--	--		--	--		--	--	--
--	--		--	--		--	--	--
--	--		--	--		--	--	--
--	--		--	--		--	--	--
--	--		--	--		--	--	--
--	--		--	--		--	--	--
--	--		--	--		--	--	--
--	--		--	--		--	--	--
--	--		--	--		--	--	--
--	--		--	--		--	--	--
--	--		--	--		--	--	--
--	--		--	--		--	--	--
--	--		--	--		--	--	--
--	--		--	--		--	--	--
--	--		--	--		--	--	--
--	--		--	--		--	--	--
--	--		--	--		--	--	--
--	--		--	--		--	--	--
--	--		--	--		--	--	--
--	--		--	--		--	--	--
--	--		--	--		--	--	--
--	--		--	--		--	--	--
--	--		--	--		--	--	--
--	--		--	--		--	--	--
--	--		--	--		--	--	--
--	--		--	--		--	--	--
--	--		--	--		--	--	--
--	--		--	--		--	--	--
--	--		--	--		--	--	--
--	--		--	--		--	--	--
--	--		--	--		--	--	--
--	--		--	--		--	--	--
--	--		--	--		--	--	--
--	--		--	--		--	--	--
--	--		--	--		--	--	--
--	--		--	--		--	--	--
--	--		--	--		--	--	--
--	--		--	--		--	--	--
--	--		--	--		--	--	--
--	--		--	--		--	--	--
--	--		--	--		--	--	--
--	--		--	--		--	--	--
--	--		--	--		--	--	--
--	--		--	--		--	--	--
--	--		--	--		--	--	--
--	--		--	--		--	--	--
--	--		--	--		--	--	--
--	--		--	--		--	--	--
--	--		--	--		--	--	--
--	--		--	--		--	--	--
--	--		--	--		--	--	--
--	--		--	--		--	--	--
--	--		--	--		--	--	--
--	--		--	--		--	--	--
--	--		--	--		--	--	--
--	--		--	--		--	--	--
--	--		--	--		--	--	--
--	--		--	--		--	--	--
--	--		--	--		--	--	--
--	--		--	--		--	--	--
--	--		--	--		--	--	--
--	--		--	--		--	--	--
--	--		--	--		--	--	--
--	--		--	--		--	--	--
--	--		--	--		--	--	--
--	--		--	--		--	--	--
--	--		--	--		--	--	--
--	--		--	--		--	--	--
--	--		--	--		--	--	--
--	--		--	--		--	--	--
--	--		--	--		--	--	--
--	--		--	--		--	--	--
--	--		--	--		--	--	--
--	--		--	--		--	--	--
--	--		--	--		--	--	--
--	--		--	--		--	--	--
--	--		--	--		--	--	--
--	--		--	--		--	--	--
--	--		--	--		--	--	--
--	--		--	--		--	--	--
--	--		--	--		--	--	--
--	--		--	--		--	--	--
--	--		--	--		--	--	--
--	--		--	--		--	--	--
--	--		--	--		--	--	--
--	--		--	--		--	--	--
--	--		--	--		--	--	--
--	--		--	--		--	--	--
--	--		--	--		--	--	--
--	--		--	--		--	--	--
--	--		--	--		--	--	--
--	--		--	--		--	--	--
--	--		--	--		--	--	--
--	--		--	--		--	--	--
--	--		--	--		--	--	--
--	--		--	--		--	--	--
--	--		--	--		--	--	--
--	--		--	--		--	--	--
--	--		--	--		--	--	--
--	--		--	--		--	--	--
--	--		--	--		--	--	--
--	--		--	--		--	--	--
--	--		--	--		--	--	--
--	--		--	--		--	--	--
--	--		--	--		--	--	--
--	--		--	--		--	--	--
--	--		--	--		--	--	--
--	--		--	--		--	--	--
--	--		--	--		--	--	--
--	--		--	--		--	--	--
--	--		--	--		--	--	--
--	--		--	--		--	--	--
--	--		--	--		--	--	--
--	--		--	--		--	--	--
--	--		--	--		--	--	--
--	--		--	--		--	--	--
--	--		--	--		--	--	--
--	--		--	--		--	--	--
--	--		--	--		--	--	--
--	--		--	--		--	--	--
--	--		--	--		--	--	--
--	--		--	--		--	--	--
--	--		--	--		--	--	--
--	--		--	--		--	--	--
--	--		--	--		--	--	--
--	--		--	--		--	--	--
--	--		--	--		--	--	--
--	--		--	--		--	--	--
--	--		--	--		--	--	--
--	--		--	--		--	--	--
--	--		--	--		--	--	--
--	--		--	--		--	--	--
--	--		--	--		--	--	--
--	--		--	--		--	--	--
--	--		--	--		--	--	--
--	--		--	--		--	--	--
--	--		--	--		--	--	--
--	--		--	--		--	--	--
--	--		--	--		--	--	--
--	--		--	--		--	--	--
--	--		--	--		--	--	--
--	--		--	--		--	--	--
--	--		--	--		--	--	--
--	--		--	--		--	--	--
--	--		--	--		--	--	--
--	--		--	--		--	--	--
--	--		--	--		--	--	--
--	--		--	--		--	--	--
--	--		--	--		--	--	--
--	--		--	--		--	--	--
--	--		--	--		--	--	--
--	--		--	--		--	--	--
--	--		--	--		--	--	--
--	--		--	--		--	--	--
--	--		--	--		--	--	--
--	--		--	--		--	--	--
--	--		--	--		--	--	--
--	--		--	--		--	--	--
--	--		--	--		--	--	--
--	--		--	--		--	--	--
--	--		--	--		--	--	--
--	--		--	--		--	--	--
--	--		--	--		--	--	--
--	--		--	--		--	--	--
--	--		--	--		--	--	--
--	--		--	--		--	--	--
--	--		--	--		--	--	--
--	--		--	--		--	--	--
--	--		--	--		--	--	--
--	--		--	--		--	--	--
--	--		--	--		--	--	--
--	--		--	--		--	--	--
--	--		--	--		--	--	--
--	--		--	--		--	--	--
--	--		--	--		--	--	--
--	--		--	--		--	--	--
--	--		--	--		--	--	--
--	--		--	--		--	--	--
--	--		--	--		--	--	--
--	--		--	--		--	--	--
--	--		--	--		--	--	--
--	--		--	--		--	--	--
--	--		--	--		--	--	--
--	--		--	--		--	--	--
--	--		--	--		--	--	--
--	--		--	--		--	--	--
--	--		--	--		--	--	--
--	--		--	--		--	--	--
--	--		--	--		--	--	--
--	--		--	--		--	--	--
--	--		--	--		--	--	--
--	--		--	--		--	--	--
--	--		--	--		--	--	--
--	--		--	--		--	--	--
--	--		--	--		--	--	--
--	--		--	--		--	--	--
--	--		--	--		--	--	--
--	--		--	--		--	--	--
--	--		--	--		--	--	--
--	--		--	--		--	--	--
--	--		--	--		--	--	--
--	--		--	--		--	--	--
--	--		--	--		--	--	--
--	--		--	--		--	--	--
--	--		--	--		--	--	--
--	--		--	--		--	--	--
--	--		--	--		--	--	--
--	--		--	--		--	--	--
--	--		--	--		--	--	--
--	--		--	--		--	--	--
--	--		--	--		--	--	--
--	--		--	--		--	--	--
--	--		--	--		--	--	--
--	--		--	--		--	--	--
--	--		--	--		--	--	--
--	--		--	--		--	--	--
--	--		--	--		--	--	--
--	--		--	--		--	--	--
--	--		--	--		--	--	--
--	--		--	--		--	--	--
--	--		--	--		--	--	--
--	--		--	--		--	--	--
--	--		--	--		--	--	--
--	--		--	--		--	--	--
--	--		--	--		--	--	--
--	--		--	--		--	--	--
--	--		--	--		--	--	--
--	--		--	--		--	--	--
--	--		--	--		--	--	--
--	--		--	--		--	--	--
--	--		--	--		--	--	--
--	--		--	--		--	--	--
--	--		--	--		--	--	--
--	--		--	--		--	--	--
--	--		--	--		--	--	--
--	--		--	--		--	--	--
--	--		--	--		--	--	--
--	--		--	--		--	--	--
--	--		--	--		--	--	--
--	--		--	--		--	--	--
--	--		--	--		--	--	--
--	--		--	--		--	--	--
--	--		--	--		--	--	--
--	--		--	--		--	--	--
--	--		--	--		--	--	--
--	--		--	--		--	--	--
--	--		--	--		--	--	--
--	--		--	--		--	--	--
--	--		--	--		--	--	--
--	--		--	--		--	--	--
--	--		--	--		--	--	--
--	--		--	--		--	--	--
--	--		--	--		--	--	--
--	--		--	--		--	--	--
--	--		--	--		--	--	--
--	--		--	--		--	--	--
--	--		--	--		--	--	--
--	--		--	--		--	--	--
--	--		--	--		--	--	--
--	--		--	--		--	--	--
--	--		--	--		--	--	--
--	--		--	--		--	--	--
--	--		--	--		--	--	--
--	--		--	--		--	--	--
--	--		--	--		--	--	--
--	--		--	--		--	--	--
--	--		--	--		--	--	--
--	--		--	--		--	--	--
--	--		--	--		--	--	--
--	--		--	--		--	--	--
--	--		--	--		--	--	--
--	--		--	--		--	--	--
--	--		--	--		--	--	--
--	--		--	--		--	--	--
--	--		--	--		--	--	--
--	--		--	--		--	--	--
--	--		--	--		--	--	--
--	--		--	--		--	--	--
--	--		--	--		--	--	--
--	--		--	--		--	--	--
--	--		--	--		--	--	--
--	--		--	--		--	--	--
--	--		--	--		--	--	--
--	--		--	--		--	--	--
--	--		--	--		--	--	--
--	--		--	--		--	--	--
--	--		--	--		--	--	--
--	--		--	--		--	--	--
--	--		--	--		--	--	--
--	--		--	--		--	--	--
--	--		--	--		--	--	--
--	--		--	--		--	--	--
--	--		--	--		--	--	--
--	--		--	--		--	--	--
--	--		--	--		--	--	--
--	--		--	--		--	--	--
--	--		--	--		--	--	--
--	--		--	--		--	--	--
--	--		--	--		--	--	--
--	--		--	--		--	--	--
--	--		--	--		--	--	--
--	--		--	--		--	--	--
--	--		--	--		--	--	--
--	--		--	--		--	--	--
--	--		--	--		--	--	--
--	--		--	--		--	--	--
--	--		--	--		--	--	--
--	--		--	--		--	--	--
--	--		--	--		--	--	--
--	--		--	--		--	--	--
--	--		--	--		--	--	--
--	--		--	--		--	--	--
--	--		--	--		--	--	--
--	--		--	--		--	--	--
--	--		--	--		--	--	--
--	--		--	--		--	--	--
--	--		--	--		--	--	--
--	--		--	--		--	--	--
--	--		--	--		--	--	--
--	--		--	--		--	--	--
--	--		--	--		--	--	--
--	--		--	--		--	--	--
--	--		--	--		--	--	--
--	--		--	--		--	--	--
--	--		--	--		--	--	--
--	--		--	--		--	--	--
--	--		--	--		--	--	--
--	--		--	--		--	--	--
--	--		--	--		--	--	--
--	--		--	--		--	--	--
--	--		--	--		--	--	--
--	--		--	--		--	--	--
--	--		--	--		--	--	--
--	--		--	--		--	--	--
--	--		--	--		--	--	--
--	--		--	--		--	--	--
--	--		--	--		--	--	--
--	--		--	--		--	--	--
--	--		--	--		--	--	--
--	--		--	--		--	--	--
--	--		--	--		--	--	--
--	--		--	--		--	--	--
--	--		--	--		--	--	--
--	--		--	--		--	--	--
--	--		--	--		--	--	--
--	--		--	--		--	--	--
--	--		--	--		--	--	--
--	--		--	--		--	--	--
--	--		--	--		--	--	--
--	--		--	--		--	--	--
--	--		--	--		--	--	--
--	--		--	--		--	--	--
--	--		--	--		--	--	--
--	--		--	--		--	--	--
--	--		--	--		--	--	--
--	--		--	--		--	--	--
--	--		--	--		--	--	--
--	--		--	--		--	--	--
--	--		--	--		--	--	--
--	--		--	--		--	--	--
--	--		--	--		--	--	--
--	--		--	--		--	--	--
--	--		--	--		--	--	--
--	--		--	--		--	--	--
--	--		--	--		--	--	--
--	--		--	--		--	--	--
--	--		--	--		--	--	--
--	--		--	--		--	--	--
--	--		--	--		--	--	--
--	--		--	--		--	--	--
--	--		--	--		--	--	--
--	--		--	--		--	--	--
--	--		--	--		--	--	--
--	--		--	--		--	--	--
--	--		--	--		--	--	--
--	--		--	--		--	--	--
--	--		--	--		--	--	--
--	--		--	--		--	--	--
--	--		--	--		--	--	--
--	--		--	--		--	--	--
--	--		--	--		--	--	--
--	--		--	--		--	--	--
--	--		--	--		--	--	--
--	--		--	--		--	--	--
--	--		--	--		--	--	--
--	--		--	--		--	--	--
--	--		--	--		--	--	--
--	--		--	--		--	--	--
--	--		--	--		--	--	--
--	--		--	--		--	--	--
--	--		--	--		--	--	--
--	--		--	--		--	--	--
--	--		--	--		--	--	--
--	--		--	--		--	--	--
--	--		--	--		--	--	--
--	--		--	--		--	--	--
--	--		--	--		--	--	--
--	--		--	--		--	--	--
--	--		--	--		--	--	--
--	--		--	--		--	--	--
--	--		--	--		--	--	--
--	--		--	--		--	--	--
--	--		--	--		--	--	--
--	--		--	--		--	--	--
--	--		--	--		--	--	--
--	--		--	--		--	--	--
--	--		--	--		--	--	--
--	--		--	--		--	--	--
--	--		--	--		--	--	--
--	--		--	--		--	--	--
--	--		--	--		--	--	--
--	--		--	--		--	--	--
--	--		--	--		--	--	--
--	--		--	--		--	--	--
--	--		--	--		--	--	--
--	--		--	--		--	--	--
--	--		--	--		--	--	--
--	--		--	--		--	--	--
--	--		--	--		--	--	--
--	--		--	--		--	--	--
--	--		--	--		--	--	--
--	--		--	--		--	--	--
--	--		--	--		--	--	--
--	--		--	--		--	--	--
--	--		--	--		--	--	--
--	--		--	--		--	--	--
--	--		--	--		--	--	--
--	--		--	--		--	--	--
--	--		--	--		--	--	--
--	--		--	--		--	--	--
--	--		--	--		--	--	--
--	--		--	--		--	--	--
--	--		--	--		--	--	--
--	--		--	--		--	--	--
--	--		--	--		--	--	--
--	--		--	--		--	--	--
--	--		--	--		--	--	--
--	--		--	--		--	--	--
--	--		--	--		--	--	--
--	--		--	--		--	--	--
--	--		--	--		--	--	--
--	--		--	--		--	--	--
--	--		--	--		--	--	--
--	--		--	--		--	--	--
--	--		--	--		--	--	--
--	--		--	--		--	--	--
--	--		--	--		--	--	--
--	--		--	--		--	--	--
--	--		--	--		--	--	--
--	--		--	--		--	--	--
--	--		--	--		--	--	--
--	--		--	--		--	--	--
--	--		--	--		--	--	--
--	--		--	--		--	--	--
--	--		--	--		--	--	--
--	--		--	--		--	--	--
--	--		--	--		--	--	--
--	--		--	--		--	--	--
--	--		--	--		--	--	--
--	--		--	--		--	--	--
--	--		--	--		--	--	--
--	--		--	--		--	--	--
--	--		--	--		--	--	--
--	--		--	--		--	--	--
--	--		--	--		--	--	--
--	--		--	--		--	--	--
--	--		--	--		--	--	--
--	--		--	--		--	--	--
--	--		--	--		--	--	--
--	--		--	--		--	--	--
--	--		--	--		--	--	--
--	--		--	--		--	--	--
--	--		--	--		--	--	--
--	--		--	--		--	--	--
--	--		--	--		--	--	--
--	--		--	--		--	--	--
--	--		--	--		--	--	--
--	--		--	--		--	--	--
--	--		--	--		--	--	--
--	--		--	--		--	--	--
--	--		--	--		--	--	--
--	--		--	--		--	--	--
--	--		--	--		--	--	--
--	--		--	--		--	--	--
--	--		--	--		--	--	--
--	--		--	--		--	--	--
--	--		--	--		--	--	--
--	--		--	--		--	--	--
--	--		--	--		--	--	--
--	--		--	--		--	--	--
--	--		--	--		--	--	--
--	--		--	--		--	--	--
--	--		--	--		--	--	--
--	--		--	--		--	--	--
--	--		--	--		--	--	--
--	--		--	--		--	--	--
--	--		--	--		--	--	--
--	--		--	--		--	--	--
--	--		--	--		--	--	--
--	--		--	--		--	--	--
--	--		--	--		--	--	--
--	--		--	--		--	--	--
--	--		--	--		--	--	--
--	--		--	--		--	--	--
--	--		--	--		--	--	--
--	--		--	--		--	--	--
--	--		--	--		--	--	--
--	--		--	--		--	--	--
--	--		--	--		--	--	--
--	--		--	--		--	--	--
--	--		--	--		--	--	--
--	--		--	--		--	--	--
--	--		--	--		--	--	--
--	--		--	--		--	--	--
--	--		--	--		--	--	--
--	--		--	--		--	--	--
--	--		--	--		--	--	--
--	--		--	--		--	--	--
--	--		--	--		--	--	--
--	--		--	--		--	--	--
--	--		--	--		--	--	--
--	--		--	--		--	--	--
--	--		--	--		--	--	--
--	--		--	--		--	--	--
--	--		--	--		--	--	--
--	--		--	--		--	--	--
--	--		--	--		--	--	--
--	--		--	--		--	--	--
--	--		--	--		--	--	--
--	--		--	--		--	--	--
--	--		--	--		--	--	--
--	--		--	--		--	--	--
--	--		--	--		--	--	--
--	--		--	--		--	--	--
--	--		--	--		--	--	--
--	--		--	--		--	--	--
--	--		--	--		--	--	--
--	--		--	--		--	--	--
--	--		--	--		--	--	--
--	--		--	--		--	--	--
--	--		--	--		--	--	--
--	--		--	--		--	--	--
--	--		--	--		--	--	--
--	--		--	--		--	--	--
--	--		--	--		--	--	--
--	--		--	--		--	--	--
--	--		--	--		--	--	--
--	--		--	--		--	--	--
--	--		--	--		--	--	--
--	--		--	--		--	--	--
--	--		--	--		--	--	--
--	--		--	--		--	--	--
--	--		--	--		--	--	--
--	--		--	--		--	--	--
--	--		--	--		--	--	--
--	--		--	--		--	--	--
--	--		--	--		--	--	--
--	--		--	--		--	--	--
--	--		--	--		--	--	--
--	--		--	--		--	--	--
--	--		--	--		--	--	--
--	--		--	--		--	--	--
--	--		--	--		--	--	--
--	--		--	--		--	--	--
--	--		--	--		--	--	--
--	--		--	--		--	--	--
--	--		--	--		--	--	--
--	--		--	--		--	--	--
--	--		--	--		--	--	--
--	--		--	--		--	--	--
--	--		--	--		--	--	--
--	--		--	--		--	--	--
--	--		--	--		--	--	--
--	--		--	--		--	--	--
--	--		--	--		--	--	--
--	--		--	--		--	--	--
--	--		--	--		--	--	--
--	--		--	--		--	--	--
--	--		--	--		--	--	--
--	--		--	--		--	--	--
--	--		--	--		--	--	--
--	--		--	--		--	--	--
--	--		--	--		--	--	--
--	--		--	--		--	--	--
--	--		--	--		--	--	--
--	--		--	--		--	--	--
--	--		--	--		--	--	--
--	--		--	--		--	--	--
--	--		--	--		--	--	--
--	--		--	--		--	--	--
--	--		--	--		--	--	--
--	--		--	--		--	--	--
--	--		--	--		--	--	--
--	--		--	--		--	--	--
--	--		--	--		--	--	--
--	--		--	--		--	--	--
--	--		--	--		--	--	--
--	--		--	--		--	--	--
--	--		--	--		--	--	--
--	--		--	--		--	--	--
--	--		--	--		--	--	--
--	--		--	--		--	--	--
--	--		--	--		--	--	--
--	--		--	--		--	--	--
--	--		--	--		--	--	--
--	--		--	--		--	--	--
--	--		--	--		--	--	--
--	--		--	--		--	--	--
--	--		--	--		--	--	--
--	--		--	--		--	--	--
--	--		--	--		--	--	--
--	--		--	--		--	--	--
--	--		--	--		--	--	--
--	--		--	--		--	--	--
--	--		--	--		--	--	--
--	--		--	--		--	--	--
--	--		--	--		--	--	--
--	--		--	--		--	--	--
--	--		--	--		--	--	--
--	--		--	--		--	--	--
--	--		--	--		--	--	--
--	--		--	--		--	--	--
--	--		--	--		--	--	--
--	--		--	--		--	--	--
--	--		--	--		--	--	--
--	--		--	--		--	--	--
--	--		--	--		--	--	--
--	--		--	--		--	--	--
--	--		--	--		--	--	--
--	--		--	--		--	--	--
--	--		--	--		--	--	--
--	--		--	--		--	--	--
--	--		--	--		--	--	--
--	--		--	--		--	--	--
--	--		--	--		--	--	--
--	--		--	--		--	--	--
--	--		--	--		--	--	--
--	--		--	--		--	--	--
--	--		--	--		--	--	--
--	--		--	--		--	--	--
--	--		--	--		--	--	--
--	--		--	--		--	--	--
--	--		--	--		--	--	--
--	--		--	--		--	--	--
--	--		--	--		--	--	--
--	--		--	--		--	--	--
--	--		--	--		--	--	--
--	--		--	--		--	--	--
--	--		--	--		--	--	--
--	--		--	--		--	--	--
--	--		--	--		--	--	--
--	--		--	--		--	--	--
--	--		--	--		--	--	--
--	--		--	--		--	--	--
--	--		--	--		--	--	--
--	--		--	--		--	--	--
--	--		--	--		--	--	--
--	--		--	--		--	--	--
--	--		--	--		--	--	--
--	--		--	--		--	--	--
--	--		--	--		--	--	--
--	--		--	--		--	--	--
--	--		--	--		--	--	--
--	--		--	--		--	--	--
--	--		--	--		--	--	--
--	--		--	--		--	--	--
--	--		--	--		--	--	--
--	--		--	--		--	--	--
--	--		--	--		--	--	--
--	--		--	--		--	--	--
--	--		--	--		--	--	--
--	--		--	--		--	--	--
--	--		--	--		--	--	--
--	--		--	--		--	--	--
--	--		--	--		--	--	--
--	--		--	--		--	--	--
--	--		--	--		--	--	--
--	--		--	--		--	--	--
--	--		--	--		--	--	--
--	--		--	--		--	--	--
--	--		--	--		--	--	--
--	--		--	--		--	--	--
--	--		--	--		--	--	--
--	--		--	--		--	--	--
--	--		--	--		--	--	--
--	--		--	--		--	--	--
--	--		--	--		--	--	--
--	--		--	--		--	--	--
--	--		--	--		--	--	--
--	--		--	--		--	--	--
--	--		--	--		--	--	--
--	--		--	--		--	--	--
--	--		--	--		--	--	--
--	--		--	--		--	--	--
--	--		--	--		--	--	--
--	--		--	--		--	--	--
--	--		--	--		--	--	--
--	--		--	--		--	--	--
--	--		--	--		--	--	--
--	--		--	--		--	--	--
--	--		--	--		--	--	--
--	--		--	--		--	--	--
--	--		--	--		--	--	--
--	--		--	--		--	--	--
--	--		--	--		--	--	--
--	--		--	--		--	--	--
--	--		--	--		--	--	--
--	--		--	--		--	--	--
--	--		--	--		--	--	--
--	--		--	--		--	--	--
--	--		--	--		--	--	--
--	--		--	--		--	--	--
--	--		--	--		--	--	--
--	--		--	--		--	--	--
--	--		--	--		--	--	--
--	--		--	--		--	--	--
--	--		--	--		--	--	--
--	--		--	--		--	--	--
--	--		--	--		--	--	--
--	--		--	--		--	--	--
--	--		--	--		--	--	--
--	--		--	--		--	--	--
--	--		--	--		--	--	--
--	--		--	--		--	--	--
--	--		--	--		--	--	--
--	--		--	--		--	--	--
--	--		--	--		--	--	--
--	--		--	--		--	--	--
--	--		--	--		--	--	--
--	--		--	--		--	--	--
--	--		--	--		--	--	--
--	--		--	--		--	--	--
--	--		--	--		--	--	--
--	--		--	--		--	--	--
--	--		--	--		--	--	--
--	--		--	--		--	--	--
--	--		--	--		--	--	--
--	--		--	--		--	--	--
--	--		--	--		--	--	--
--	--		--	--		--	--	--
--	--		--	--		--	--	--
--	--		--	--		--	--	--
--	--		--	--		--	--	--
--	--		--	--		--	--	--
--	--		--	--		--	--	--
--	--		--	--		--	--	--
--	--		--	--		--	--	--
--	--		--	--		--	--	--
--	--		--	--		--	--	--
--	--		--	--		--	--	--
--	--		--	--		--	--	--
--	--		--	--		--	--	--
--	--		--	--		--	--	--
--	--		--	--		--	--	--
--	--		--	--		--	--	--
--	--		--	--		--	--	--
--	--		--	--		--	--	--
--	--		--	--		--	--	--
--	--		--	--		--	--	--
--	--		--	--		--	--	--
--	--		--	--		--	--	--
--	--		--	--		--	--	--
--	--		--	--		--	--	--
--	--		--	--		--	--	--
--	--		--	--		--	--	--
--	--		--	--		--	--	--
--	--		--	--		--	--	--
--	--		--	--		--	--	--
--	--		--	--		--	--	--
--	--		--	--		--	--	--
--	--		--	--		--	--	--
--	--		--	--		--	--	--
--	--		--	--		--	--	--
--	--		--	--		--	--	--
--	--		--	--		--	--	--
--	--		--	--		--	--	--
--	--		--	--		--	--	--
--	--		--	--		--	--	--
--	--		--	--		--	--	--
--	--		--	--		--	--	--
--	--		--	--		--	--	--
--	--		--	--		--	--	--
--	--		--	--		--	--	--
--	--		--	--		--	--	--
--	--		--	--		--	--	--
--	--		--	--		--	--	--
--	--		--	--		--	--	--
--	--		--	--		--	--	--
--	--		--	--		--	--	--
--	--		--	--		--	--	--
--	--		--	--		--	--	--
--	--		--	--		--	--	--
--	--		--	--		--	--	--
--	--		--	--		--	--	--
--	--		--	--		--	--	--
--	--		--	--		--	--	--
--	--		--	--		--	--	--
--	--		--	--		--	--	--
--	--		--	--		--	--	--
--	--		--	--		--	--	--
--	--		--	--		--	--	--
--	--		--	--		--	--	--
--	--		--	--		--	--	--
--	--		--	--		--	--	--
--	--		--	--		--	--	--
--	--		--	--		--	--	--
--	--		--	--		--	--	--
--	--		--	--		--	--	--
--	--		--	--		--	--	--
--	--		--	--		--	--	--
--	--		--	--		--	--	--
--	--		--	--		--	--	--
--	--		--	--		--	--	--
--	--		--	--		--	--	--
--	--		--	--		--	--	--
--	--		--	--		--	--	--
--	--		--	--		--	--	--
--	--		--	--		--	--	--
--	--		--	--		--	--	--
--	--		--	--		--	--	--
--	--		--	--		--	--	--
--	--		--	--		--	--	--
--	--		--	--		--	--	--
--	--		--	--		--	--	--
--	--		--	--		--	--	--
--	--		--	--		--	--	--
--	--		--	--		--	--	--
--	--		--	--		--	--	--
--	--		--	--		--	--	--
--	--		--	--		--	--	--
--	--		--	--		--	--	--
--	--		--	--		--	--	--
--	--		--	--		--	--	--
--	--		--	--		--	--	--
--	--		--	--		--	--	--
--	--		--	--		--	--	--
--	--		--	--		--	--	--
--	--		--	--		--	--	--
--	--		--	--		--	--	--
--	--		--	--		--	--	--
--	--		--	--		--	--	--
--	--		--	--		--	--	--
--	--		--	--		--	--	--
--	--		--	--		--	--	--
--	--		--	--		--	--	--
--	--		--	--		--	--	--
--	--		--	--		--	--	--
--	--		--	--		--	--	--
--	--		--	--		--	--	--
--	--		--	--		--	--	--
--	--		--	--		--	--	--
--	--		--	--		--	--	--
--	--		--	--		--	--	--
--	--		--	--		--	--	--
--	--		--	--		--	--	--
--	--		--	--		--	--	--
--	--		--	--		--	--	--
--	--		--	--		--	--	--
--	--		--	--		--	--	--
--	--		--	--		--	--	--
--	--		--	--		--	--	--
--	--		--	--		--	--	--
--	--		--	--		--	--	--
--	--		--	--		--	--	--
--	--		--	--		--	--	--
--	--		--	--		--	--	--
--	--		--	--		--	--	--
--	--		--	--		--	--	--
--	--		--	--		--	--	--
--	--		--	--		--	--	--
--	--		--	--		--	--	--
--	--		--	--		--	--	--
--	--		--	--		--	--	--
--	--		--	--		--	--	--
--	--		--	--		--	--	--
--	--		--	--		--	--	--
--	--		--	--		--	--	--
--	--		--	--		--	--	--
--	--		--	--		--	--	--
--	--		--	--		--	--	--
--	--		--	--		--	--	--
--	--		--	--		--	--	--
--	--		--	--		--	--	--
--	--		--	--		--	--	--
--	--		--	--		--	--	--
--	--		--	--		--	--	--
--	--		--	--		--	--	--
--	--		--	--		--	--	--
--	--		--	--		--	--	--
--	--		--	--		--	--	--
--	--		--	--		--	--	--
--	--		--	--		--	--	--
--	--		--	--		--	--	--
--	--		--	--		--	--	--
--	--		--	--		--	--	--
--	--		--	--		--	--	--
--	--		--	--		--	--	--
--	--		--	--		--	--	--
--	--		--	--		--	--	--
--	--		--	--		--	--	--
--	--		--	--		--	--	--
--	--		--	--		--	--	--
--	--		--	--		--	--	--
--	--		--	--		--	--	--
--	--		--	--		--	--	--
--	--		--	--		--	--	--
--	--		--	--		--	--	--
--	--		--	--		--	--	--
--	--		--	--		--	--	--
--	--		--	--		--	--	--
--	--		--	--		--	--	--
--	--		--	--		--	--	--
--	--		--	--		--	--	--
--	--		--	--		--	--	--
--	--		--	--		--	--	--
--	--		--	--		--	--	--
--	--		--	--		--	--	--
--	--		--	--		--	--	--
--	--		--	--		--	--	--
--	--		--	--		--	--	--
--	--		--	--		--	--	--
--	--		--	--		--	--	--
--	--		--	--		--	--	--
--	--		--	--		--	--	--
--	--		--	--		--	--	--
--	--		--	--		--	--	--
--	--		--	--		--	--	--
--	--		--	--		--	--	--
--	--		--	--		--	--	--
--	--		--	--		--	--	--
--	--		--	--		--	--	--
--	--		--	--		--	--	--
--	--		--	--		--	--	--
--	--		--	--		--	--	--
--	--		--	--		--	--	--
--	--		--	--		--	--	--
--	--		--	--		--	--	--
--	--		--	--		--	--	--
--	--		--	--		--	--	--
--	--		--	--		--	--	--
--	--		--	--		--	--	--
--	--		--	--		--	--	--
--	--		--	--		--	--	--
--	--		--	--		--	--	--
--	--		--	--		--	--	--
[truncated: 35,373 more rows]

## Sheet: Figure S4
Time	T
1	298.132
2	297.877
3	297.822
4	298.022
5	297.624
6	297.821
7	298.02
8	297.877
9	298.019
10	297.962
11	297.96
12	297.875
13	298.046
14	298.158
15	298.245
16	298.242
17	297.959
18	298.072
19	298.101
20	298.074
21	298.016
22	298.301
23	299.128
24	298.242
25	297.959
26	298.072
27	298.101
28	298.074
29	298.016
30	298.301
31	299.128
32	297.903
33	298.445
34	301.366
35	301.639
36	301.228
37	301.667
38	305.031
39	304.73
40	304.371
41	305.884
42	308.58
43	309.614
44	309.032
45	309.587
46	309.297
47	313.6
48	313.473
49	313.447
50	313.855
51	313.73
52	318.697
53	319.363
54	318.797
55	319.511
56	325.463
57	325.248
58	325.054
59	324.983
60	325.078
61	331.739
62	331.739
63	332.526
64	338.573
65	338.594
66	338.77
67	338.092
68	338.376
69	337.985
70	338.113
71	337.758
72	337.402
73	336.485
74	341.023
75	340.915
76	339.896
77	338.981
78	343.707
79	343.348
80	342.09
81	341.275
82	340.706
83	345.657
84	345.555
85	344.174
86	343.753
87	343.711
88	348.459
89	348.458
90	347.154
91	347.873
92	351.861
93	351.205
94	351.082
95	354.13
96	352.958
97	352.538
98	351.164
99	354.725
100	353.743
101	352.007
102	351.804
103	354.926
104	354.149
105	354.112
106	351.597
107	354.784
108	354.485
109	354.345
110	352.497
111	351.183
112	354.9
113	356.081
114	353.775
115	352.474
116	355.999
117	356.421
118	354.719
119	356.46
120	357.159
121	356.535
122	354.559
123	356.634
124	354.799
125	353.694

## Sheet: Figure S5a
T	n	T	μ
300	0.34309	300	17.1915
325	0.96353	325	14.6987
350	1.58005	350	12.5456
375	3.15566	375	9.42446
400	5.02193	400	4.60989
425	5.8889	425	4.19994
450	5.97205	450	3.69197
475	5.85228	475	3.58888
500	5.85831	500	3.58704

## Sheet: Figure S5b
Temp_25℃	Temp_25℃		Temp_50℃	Temp_50℃		Temp_75℃	Temp_75℃		Temp_100℃	Temp_100℃		Temp_125℃	Temp_125℃		Temp_150℃	Temp_150℃
94.5033	-0.55551		84.3567	-1.08098		69.0651	-0.53532		40.9042	0.51029		19.4657	1.5644		12.5569	0.01059
94.6237	-0.51144		84.0678	-1.05926		70.2066	-0.6398		40.5985	0.48832		19.672	1.60126		12.561	0.00986
94.6945	-0.48642		84.3433	-1.05948		70.1508	-0.56956		40.5478	0.45726		19.4092	1.46318		12.5614	0.0108
94.5684	-0.45175		84.5528	-1.00096		69.5075	-0.56503		40.3054	0.43848		17.1843	0.4353		12.5662	0.01193
94.7104	-0.42278		84.682	-0.93306		70.2435	-0.55677		40.1118	0.3946		16.7412	0.25149		12.5587	0.01145
94.8268	-0.38319		84.4709	-0.88339		69.9309	-0.54673		40.2695	0.41044		16.5414	0.18846		12.5598	0.01186
94.7535	-0.36081		85.0699	-0.89555		70.2175	-0.53354		40.1793	0.38492		16.3722	0.15163		12.558	0.01201
94.8732	-0.32694		84.5815	-0.84139		70.1297	-0.48487		40.0345	0.36777		16.2621	0.1292		12.5529	0.01338
94.9874	-0.31067		85.1047	-0.79467		70.0734	-0.43167		40.032	0.35262		16.206	0.12045		12.5536	0.01272
95.0105	-0.26841		84.5206	-0.75153		70.2458	-0.40513		39.7637	0.31071		16.1585	0.11265		12.541	0.01306
95.0994	-0.2506		84.4537	-0.71168		70.0168	-0.377		39.606	0.31957		16.0905	0.10474		12.5346	0.01247
95.1246	-0.21803		85.0904	-0.64675		70.0232	-0.34306		39.6009	0.29373		16.0649	0.09978		12.5423	0.01308
95.1177	-0.1895		85.1586	-0.60475		70.1109	-0.31977		39.4663	0.29625		16.0195	0.09515		12.5376	0.01344
95.3982	-0.17181		85.3371	-0.58071		69.7675	-0.29342		39.6996	0.29019		16.0158	0.09556		12.5287	0.01394
95.3608	-0.12834		84.2727	-0.45479		69.7789	-0.28309		39.476	0.27479		15.9837	0.09304		12.5222	0.01456
95.3261	-0.10093		84.7009	-0.46126		69.6989	-0.24836		39.5309	0.27359		15.9608	0.09211		12.5122	0.01415
95.4695	-0.08542		85.1195	-0.40815		69.6049	-0.2286		39.5122	0.25989		15.9514	0.09237		12.514	0.01509
95.5938	-0.04655		84.6156	-0.33231		69.6227	-0.21338		39.2396	0.24224		15.9215	0.09161		12.5163	0.01568
95.6386	-0.01671		85.2826	-0.2851		69.5858	-0.20053		39.205	0.23562		15.9097	0.09139		12.517	0.01645
95.6911	0.01822		84.8101	-0.28944		69.3726	-0.17334		39.25	0.22771		15.8917	0.09138		12.5096	0.01692
95.7002	0.0586		84.2508	-0.21316		69.1171	-0.13594		38.9346	0.21238		15.875	0.0919		12.5036	0.01784
95.8122	0.09956		84.8437	-0.14873		69.3573	-0.11771		39.2583	0.21386		15.8568	0.09225		12.511	0.0184
95.4916	0.14032		85.08	-0.08046		69.0848	-0.07054		39.0897	0.20632		15.8484	0.09219		12.5025	0.01973
95.9687	0.15975		84.8434	-0.05472		69.2438	-0.04937		39.2148	0.20658		15.8273	0.09259		12.5053	0.02098
96.1418	0.25845		84.3703	0.00948		69.2541	-0.02398		39.0955	0.2086		15.8269	0.09332		12.5102	0.022
96.0811	0.29366		84.4664	0.05675		68.871	0.00855		39.1096	0.20822		15.795	0.09064		12.5019	0.0216
96.5127	0.34845		84.6851	0.10577		69.3054	0.03689		39.0494	0.19157		15.7978	0.09068		12.4941	0.02303
96.6225	0.41431		84.3373	0.16766		69.1757	0.08791		38.9835	0.20172		15.7951	0.09044		12.4919	0.02482
96.3487	0.47993		84.6567	0.25469		68.3176	0.14841		38.9774	0.20077		15.7753	0.09016		12.4917	0.02706
96.6238	0.54868		85.2631	0.32568		69.1174	0.17222		39.0138	0.21725		15.7615	0.08985		12.4876	0.0292
96.5296	0.61916		85.6475	0.38564		68.7939	0.21722		38.8202	0.21773		15.754	0.0897		12.4821	0.03143
96.544	0.7024		84.1341	0.44657		69.0049	0.27675		38.7864	0.2306		15.7094	0.0886		12.4843	0.03404
96.6405	0.78748		85.2456	0.52637		68.9778	0.33847		38.7952	0.2351		15.7212	0.08863		12.4731	0.03644
96.8889	0.88662		85.7977	0.65311		69.0661	0.4063		38.9315	0.25664		15.6913	0.08637		12.467	0.0389
97.1188	0.99795		85.4279	0.74161		69.3836	0.48187		38.8918	0.27241		15.6955	0.08649		12.468	0.04145
97.0655	1.10327		85.6673	0.8419		69.3437	0.53881		38.8585	0.28664		15.6988	0.08641		12.4662	0.04476
97.1236	1.22955		85.9145	0.95827		69.1643	0.61151		38.8628	0.30582		15.6764	0.08565		12.4818	0.04801
97.2332	1.36812		85.4451	1.07		69.3324	0.69395		38.8873	0.32248		15.6708	0.08577		12.4699	0.05111
97.2811	1.51423		86.4558	1.23497		69.1697	0.77031		38.8081	0.35022		15.6832	0.08637		12.4715	0.05464
97.2723	1.67224		86.5815	1.38782		69.5056	0.89081		38.7539	0.37601		15.6726	0.08693		12.4653	0.05803
97.5074	1.85187		86.012	1.50532		68.7412	0.95336		38.6626	0.40024		15.6902	0.08818		12.4714	0.06199
97.526	2.0397		86.2824	1.67944		69.5118	1.08787		38.614	0.4334		15.6724	0.08904		12.4695	0.0659
97.5273	2.24649		86.7975	1.89116		69.4678	1.20011		38.7596	0.47236		15.6639	0.09075		12.4529	0.0697
97.5755	2.47169		86.4838	2.07379		69.4072	1.3262		38.739	0.51133		15.6648	0.09328		12.4462	0.07355
97.6333	2.72081		86.4738	2.2806		69.4399	1.45787		38.696	0.55295		15.6692	0.09624		12.4411	0.07782
97.5011	2.98056		85.9695	2.47013		68.1183	1.54589		38.8582	0.60662		15.6688	0.09991		12.4308	0.08215
97.7557	3.29499		86.7556	2.79092		69.5074	1.7915		38.4908	0.64272		15.6733	0.10443		12.4322	0.08654
97.6778	3.61198		86.2607	3.03083		69.6102	1.98767		38.6393	0.70579		15.6631	0.10921		12.436	0.09145
97.5423	3.9549		87.1043	3.39751		69.5943	2.17667		38.8129	0.77608		15.6739	0.11509		12.4341	0.09636
97.8631	4.36431		86.306	3.64814		69.6313	2.38493		38.7177	0.84019		15.6857	0.12242		12.4322	0.10182
97.9367	4.79475		86.6306	4.02315		69.5848	2.61963		38.7281	0.91688		15.6906	0.13009		12.4214	0.10701
97.8871	5.25022		86.8805	4.42983		69.4484	2.85758		38.8856	1.00799		15.6712	0.13824		12.4224	0.1133
97.8178	5.745		85.8248	4.72921		69.643	3.146		38.6589	1.08352		15.6598	0.14749		12.4242	0.12019
97.919	6.31168		86.1168	5.21699		69.6403	3.44104		38.687	1.18364		15.6741	0.15862		12.4231	0.12722
97.8839	6.90952		85.4978	5.60347		69.5087	3.73709		38.6834	1.28759		15.6762	0.17053		12.4119	0.13448
97.671	7.5463		87.1851	6.41186		69.702	4.12276		38.6923	1.40597		15.6684	0.18278		12.4134	0.14275
97.6264	8.26127		85.8933	6.77544		69.5029	4.47812		38.793	1.54302		15.6587	0.19686		12.4168	0.15238
97.5993	9.04113		86.4622	7.52021		69.538	4.89642		38.7821	1.6817		15.6553	0.21272		12.4181	0.16299
97.4483	9.87202		84.8655	7.84805		69.292	5.30598		38.7572	1.83148		15.6505	0.22997		12.4164	0.17426
97.3711	10.7986		86.4334	8.98926		69.3903	5.8187		38.6636	1.98523		15.6523	0.24911		12.4143	0.18701
97.241	11.8055		85.7782	9.66491		69.143	6.30398		38.7538	2.17942		15.6398	0.26933		12.4052	0.20042
97.0044	12.8718		85.8797	10.6024		68.9707	6.85357		38.5203	2.34543		15.6411	0.29255		12.3937	0.21535
96.6753	14.0166		84.9526	11.3179		68.9564	7.48741		38.5896	2.57125		15.646	0.31715		12.3892	0.23203
96.3332	15.264		85.7722	12.6696		68.8251	8.1515		38.4161	2.77686		15.6335	0.34355		12.3925	0.25052
95.8745	16.5942		85.2529	13.6819		68.627	8.85858		38.4628	3.04097		15.6209	0.37288		12.3886	0.27125
95.2398	17.9704		84.5909	14.7493		68.4449	9.63539		38.3517	3.29762		15.6199	0.40511		12.3856	0.29331
94.5978	19.4808		84.4186	16.1228		68.1138	10.4314		38.2573	3.58237		15.6054	0.43919		12.3762	0.31723
93.831	21.0773		83.6502	17.3347		67.6111	11.2322		38.187	3.8953		15.5644	0.47453		12.368	0.34381
92.884	22.7409		83.2699	18.8896		67.3839	12.2319		37.8719	4.17794		15.566	0.51651		12.3617	0.37219
91.8082	24.4914		82.3453	20.2888		66.8625	13.191		37.9104	4.57494		15.5598	0.5614		12.3695	0.40415
90.6885	26.405		81.1508	21.6499		66.149	14.1238		37.864	4.98869		15.5638	0.61102		12.3551	0.43745
89.3381	28.3578		80.1984	23.3127		65.8171	15.3887		37.6235	5.38375		15.552	0.66455		12.346	0.47493
87.6922	30.2849		78.4917	24.5745		65.0267	16.4969		37.5608	5.87403		15.5427	0.72314		12.3423	0.51706
85.7369	32.1487		77.403	26.4887		63.9075	17.4819		37.3014	6.33466		15.5193	0.7839		12.3295	0.56041
83.821	34.2789		75.8861	28.2614		63.1992	18.8786		37.0818	6.85756		15.4953	0.85069		12.3052	0.60791
81.4741	36.1819		73.9454	29.7632		62.3083	20.2889		36.7307	7.36466		15.4886	0.9256		12.2971	0.65981
78.8734	38.0427		71.7753	31.1967		61.0526	21.5454		36.3858	7.92308		15.4494	1.00251		12.2771	0.71638
76.0933	39.9117		70.0264	33.4255		59.579	22.718		35.9924	8.51193		15.4233	1.08706		12.2562	0.77573
73.0381	41.5307		67.4539	34.7058		58.2053	24.1231		35.5776	9.13182		15.3761	1.17365		12.2315	0.84042
69.662	42.8685		64.7671	36.0193		56.4929	25.3184		35.1113	9.79706		15.3415	1.27287		12.2111	0.9126
66.189	44.163		61.8907	37.0538		54.6767	26.5057		34.4746	10.3917		15.2968	1.37603		12.1787	0.98654
62.5327	45.3499		59.0354	38.5901		52.6871	27.6167		33.7124	10.946		15.2623	1.49357		12.1494	1.07019
58.6945	46.0404		55.8478	39.357		50.468	28.4073		33.1114	11.7005		15.2074	1.61394		12.1168	1.15899
54.7808	46.4423		52.5968	40.1408		48.2093	29.2758		32.4166	12.4482		15.1395	1.74032		12.0777	1.25326
50.831	46.3976		49.2165	40.1905		45.8636	30.106		31.4269	12.9489		15.0635	1.87507		12.0308	1.35544
46.8908	46.1378		45.8485	39.6467		43.3828	30.7025		30.524	13.6244		14.9658	2.01215		11.9785	1.46319
43.0412	45.5283		42.5422	39.4184		40.8088	30.9287		29.5033	14.2166		14.8805	2.1675		11.9137	1.57756
39.3299	44.5892		39.1922	39.3906		38.2238	31.0822		28.3586	14.6764		14.7919	2.33818		11.8523	1.70232
35.8173	43.3583		35.9095	38.9649		35.6345	30.9999		27.1152	14.9791		14.668	2.50464		11.7713	1.83112
32.5723	41.8258		32.8977	37.8416		33.0898	30.6782		25.9147	15.4133		14.5323	2.67769		11.6967	1.97414
29.5483	40.1499		30.0879	36.4582		30.6162	30.1314		24.6305	15.7265		14.3838	2.86026		11.594	2.11563
26.7748	38.3758		27.2558	35.406		28.2331	29.4641		23.311	15.8961		14.2337	3.05817		11.4822	2.26684
24.2844	36.5022		24.9237	33.7106		25.997	28.595		21.9607	15.9121		14.0466	3.24379		11.361	2.42492
22.1233	34.5131		22.6881	32.1371		23.9006	27.5973		20.614	15.8586		13.8566	3.44933		11.2155	2.58255
20.1357	32.6012		20.7995	30.3693		21.9457	26.5475		19.2951	15.7216		13.6285	3.64364		11.0644	2.75212
18.4182	30.6715		18.8988	28.8439		20.1641	25.3907		18.001	15.4979		13.3864	3.84225		10.8883	2.91736
16.905	28.8111		17.3627	27.1639		18.5436	24.2014		16.7808	15.0513		13.129	4.04231		10.697	3.08492
15.5842	27.0266		15.9297	25.5999		17.0818	23.0036		15.5861	14.7506		12.8393	4.22331		10.4906	3.25321
14.4037	25.3277		14.7207	24.0253		15.7738	21.7811		14.4702	14.2922		12.5377	4.40634		10.251	3.40477
13.3528	23.7341		13.6897	22.5027		14.5779	20.625		13.4665	13.7145		12.2144	4.57762		10.0069	3.55946
--	--		--	--		--	--		--	--		--	--		--	--
--	--		--	--		--	--		--	--		--	--		--	--
--	--		--	--		--	--		--	--		--	--		--	--
--	--		--	--		--	--		--	--		--	--		--	--

## Sheet: Figure S9
T	V	R	I
0	0.1	289.148	0.000345844
0.0001	2	241.22	0.00829118
0.0002	-0.1	289.164	-0.000345824
0.0003	-2	240.645	-0.00831101
0.0004	0.1	289.112	0.000345886
0.0005	2	239.948	0.00833515
0.0006	-0.1	289.156	-0.000345834
0.0007	-2	239.589	-0.00834764
0.0008	0.1	289.006	0.000346014
0.0009	2	239.384	0.00835479
0.001	-0.1	289.023	-0.000345993
0.0011	-2	239.095	-0.00836486
0.0012	0.1	289.068	0.000345939

## Sheet: FigureS11
V
9.96094	124.754
9.92188	124.688
9.88281	124.644
9.84375	124.688
9.80469	124.589
9.76562	124.55
9.72656	124.605
9.6875	124.545
9.64844	124.583
9.60938	124.534
9.57031	124.556
9.53125	124.682
9.49219	124.655
9.45312	124.578
9.41406	124.506
9.375	124.506
9.33594	124.457
9.29688	124.451
9.25781	124.424
9.21875	124.374
9.17969	124.303
9.14062	124.259
9.10156	124.314
9.0625	124.451
9.02344	124.528
8.98438	124.561
8.94531	124.611
8.90625	124.655
8.86719	124.638
8.82812	124.506
8.78906	124.358
8.75	124.199
8.71094	124.072
8.67188	124.111
8.63281	124.457
8.59375	124.451
8.55469	124.451
8.51562	124.336
8.47656	124.44
8.4375	124.342
8.39844	124.292
8.35938	124.407
8.32031	124.353
8.28125	124.364
8.24219	124.331
8.20312	124.21
8.16406	124.303
8.125	124.342
8.08594	124.358
8.04688	124.221
8.00781	124.248
7.96875	124.314
7.92969	124.292
7.89062	124.182
7.85156	124.133
7.8125	124.188
7.77344	124.182
7.73438	124.127
7.69531	124.111
7.65625	124.149
7.61719	124.188
7.57812	124.122
7.53906	124.083
7.5	124.166
7.46094	124.27
7.42188	124.331
7.38281	124.193
7.34375	124.243
7.30469	124.204
7.26562	123.957
7.22656	124.001
7.1875	123.825
7.14844	123.787
7.10938	123.886
7.07031	123.891
7.03125	123.842
6.99219	123.891
6.95312	123.869
6.91406	123.814
6.875	123.82
6.83594	123.743
6.79688	123.671
6.75781	123.71
6.71875	123.534
6.67969	123.573
6.64062	123.666
6.60156	123.633
6.5625	123.6
6.52344	123.534
6.48438	123.457
6.44531	123.468
6.40625	123.479
6.36719	123.479
6.32812	123.561
6.28906	123.573
6.25	123.501
6.21094	123.452
6.17188	123.303
6.13281	123.287
6.09375	123.369
6.05469	123.292
6.01562	123.292
5.97656	123.364
5.9375	123.49
5.89844	123.358
5.85938	123.397
5.82031	123.21
5.78125	123.298
5.74219	123.133
5.70312	123.073
5.66406	123.034
5.625	122.979
5.58594	122.886
5.54688	123.034
5.50781	123.04
5.46875	122.985
5.42969	123.023
5.39062	122.957
5.35156	122.803
5.3125	122.705
5.27344	122.727
5.23438	122.727
5.19531	122.65
5.15625	122.644
5.11719	122.562
5.07812	122.501
5.03906	122.54
5	122.49
4.96094	122.479
4.92188	122.353
4.88281	122.512
4.84375	122.611
4.80469	122.551
4.76562	122.479
4.72656	122.287
4.6875	122.265
4.64844	122.172
4.60938	122.227
4.57031	122.155
4.53125	122.106
4.49219	122.078
4.45312	121.979
4.41406	122.012
4.375	121.979
4.33594	121.985
4.29688	121.974
4.25781	121.875
4.21875	121.754
4.17969	121.765
4.14062	121.831
4.10156	121.754
4.0625	121.485
4.02344	121.348
3.98438	121.359
3.94531	121.254
3.90625	121.309
3.86719	121.188
3.82812	121.166
3.78906	121.09
3.75	121.172
3.71094	120.991
3.67188	120.925
3.63281	120.82
3.59375	121.018
3.55469	120.782
3.51562	120.771
3.47656	120.397
3.4375	120.48
3.39844	120.189
3.35938	120.254
3.32031	120.117
3.28125	120.068
3.24219	120.046
3.20312	119.766
3.16406	119.694
3.125	119.634
3.08594	119.777
3.04688	119.7
3.00781	119.458
2.96875	119.387
2.92969	119.425
2.89062	119.315
2.85156	118.996
2.8125	118.782
2.77344	118.782
2.73438	118.585
2.69531	118.195
2.65625	118.03
2.61719	118.03
2.57812	118.03
2.53906	117.816
2.5	117.865
2.46094	117.409
2.42188	117.134
2.38281	117.497
2.34375	117.068
2.30469	116.64
2.26562	116.755
2.22656	116.602
2.1875	115.755
2.14844	115.887
2.10938	115.624
2.07031	115.376
2.03125	114.756
1.99219	114.657
1.95312	114.135
1.91406	113.728
1.875	113.707
1.83594	113.19
1.79688	112.871
1.75781	112.492
1.71875	112.009
1.67969	111.663
1.64062	111.278
1.60156	110.806
1.5625	110.18
1.52344	109.647
1.48438	108.993
1.44531	107.96
1.40625	106.994
1.36719	106.373
1.32812	105.966
1.28906	104.17
1.25	103.214
1.21094	102.011
1.17188	99.7864
1.13281	100.347
1.09375	97.3693
1.05469	95.952
1.01562	93.2164
0.976562	92.3923
0.9375	88.8876
0.898438	85.63
0.859375	81.7847
0.820312	78.9007
0.78125	74.973
0.742188	69.3863
0.703125	64.7334
0.664062	58.8446
0.625	52.6316
0.585938	46.578
0.546875	39.0411
0.507812	30.0156
0.46875	21.0944
0.429688	15.0023
0.390625	10.5252
0.351562	4.17493
0.3125	-1.40076
0.273438	-5.33386
0.234375	-9.34937
0.195312	-11.294
0.15625	-13.233
0.117188	-17.1716
0.078125	-18.6054
0.0390625	-21.5112
0	-23.3075
-0.0390625	-26.0376
-0.078125	-26.3507
-0.117188	-28.4271
-0.15625	-29.6686
-0.195312	-30.3113
-0.234375	-32.0361
-0.273438	-33.1183
-0.3125	-33.7775
-0.351562	-33.9203
-0.390625	-35.2277
-0.429688	-36.2659
-0.46875	-36.7053
-0.507812	-36.8097
-0.546875	-37.6007
-0.585938	-38.606
-0.625	-38.941
-0.664062	-39.1937
-0.703125	-39.4684
-0.742188	-39.6497
-0.78125	-40.0232
-0.820312	-40.7318
-0.859375	-41.2317
-0.898438	-41.358
-0.9375	-41.8359
-0.976562	-41.8964
-1.01562	-42.1106
-1.05469	-42.1271
-1.09375	-42.2974
-1.13281	-42.4567
-1.17188	-43.0499
-1.21094	-43.2422
-1.25	-43.4619
-1.28906	-43.6377
-1.32812	-43.8739
-1.36719	-43.9343
-1.40625	-43.9893
-1.44531	-44.1596
-1.48438	-44.3243
-1.52344	-43.9563
-1.5625	-44.5166
-1.60156	-45.0494
-1.64062	-45.0384
-1.67969	-45.1593
-1.71875	-45.1977
-1.75781	-45.1758
-1.79688	-45.2307
-1.83594	-45.6647
-1.875	-45.791
-1.91406	-45.6702
-1.95312	-45.7855
-1.99219	-46.0602
-2.03125	-46.2744
-2.07031	-46.2964
-2.10938	-46.2305
-2.14844	-46.2305
-2.1875	-46.4667
-2.22656	-46.5875
-2.26562	-46.5491
-2.30469	-46.6754
-2.34375	-46.626
-2.38281	-46.9006
-2.42188	-46.9336
-2.46094	-47.0215
-2.5	-47.027
-2.53906	-47.2577
-2.57812	-47.0984
-2.61719	-47.2522
-2.65625	-47.3401
-2.69531	-47.1808
-2.73438	-47.395
-2.77344	-47.4829
-2.8125	-47.5159
-2.85156	-47.7411
-2.89062	-47.5928
-2.92969	-47.6642
-2.96875	-47.9279
-3.00781	-48.0157
-3.04688	-47.9224
-3.08594	-47.9938
-3.125	-48.0212
-3.16406	-47.9388
-3.20312	-47.9993
-3.24219	-48.0707
-3.28125	-48.0707
-3.32031	-48.1531
-3.35938	-48.186
-3.39844	-48.1201
-3.4375	-48.1805
-3.47656	-48.2025
-3.51562	-48.3673
-3.55469	-48.4332
-3.59375	-48.2849
-3.63281	-48.5156
-3.67188	-48.4717
-3.71094	-48.4058
-3.75	-48.4277
-3.78906	-48.609
-3.82812	-48.6585
-3.86719	-48.6145
-3.90625	-48.6694
-3.94531	-48.7738
-3.98438	-48.8946
-4.02344	-48.8177
-4.0625	-48.8232
-4.10156	-48.8177
-4.14062	-48.7848
-4.17969	-48.6694
-4.21875	-48.8617
-4.25781	-48.9221
-4.29688	-48.977
-4.33594	-49.0649
-4.375	-49.0045
-4.41406	-49.0759
-4.45312	-49.1418
-4.49219	-49.0375
-4.53125	-49.0649
-4.57031	-49.0759
-4.60938	-49.0814
-4.64844	-49.1638
-4.6875	-49.1858
-4.72656	-49.1089
-4.76562	-49.3781
-4.80469	-49.1803
-4.84375	-49.2682
-4.88281	-49.3286
-4.92188	-49.4275
-4.96094	-49.2682
-5	-49.3835
-5.03906	-49.3616
-5.07812	-49.3231
-5.11719	-49.3231
-5.15625	-49.4769
-5.19531	-49.422
-5.23438	-49.4714
-5.27344	-49.7131
-5.3125	-49.5978
-5.35156	-49.6033
-5.39062	-49.7131
-5.42969	-49.8175
-5.46875	-49.6912
-5.50781	-49.6198
-5.54688	-49.7351
-5.58594	-49.7955
-5.625	-49.779
-5.66406	-49.801
-5.70312	-49.779
-5.74219	-49.7516
-5.78125	-49.823
-5.82031	-49.7076
-5.85938	-49.845
-5.89844	-49.8889
-5.9375	-49.856
-5.97656	-49.8779
-6.01562	-49.9219
-6.05469	-49.9933
-6.09375	-49.9823
-6.13281	-49.823
-6.17188	-49.7736
-6.21094	-49.8999
-6.25	-49.9274
-6.28906	-50.0207
-6.32812	-50.0043
-6.36719	-50.0867
-6.40625	-50.0592
-6.44531	-50.0702
-6.48438	-50.1031
-6.52344	-50.235
-6.5625	-50.202
-6.60156	-50.1636
-6.64062	-50.2185
-6.67969	-50.2515
-6.71875	-50.1801
-6.75781	-50.1801
-6.79688	-50.2734
-6.83594	-50.2679
-6.875	-50.2405
-6.91406	-50.2075
-6.95312	-50.1251
-6.99219	-50.2295
-7.03125	-50.2679
-7.07031	-50.213
-7.10938	-50.3064
-7.14844	-50.3888
-7.1875	-50.2625
-7.22656	-50.3229
-7.26562	-50.3833
-7.30469	-50.3833
-7.34375	-50.3833
-7.38281	-50.3284
-7.42188	-50.3723
-7.46094	-50.3723
-7.5	-50.3174
-7.53906	-50.2899
-7.57812	-50.4273
-7.61719	-50.2515
-7.65625	-50.3778
-7.69531	-50.3998
-7.73438	-50.4767
-7.77344	-50.3778
-7.8125	-50.4602
-7.85156	-50.5261
-7.89062	-50.4327
-7.92969	-50.3558
-7.96875	-50.3998
-8.00781	-50.3943
-8.04688	-50.3833
-8.08594	-50.4492
-8.125	-50.4932
-8.16406	-50.4932
-8.20312	-50.4877
-8.24219	-50.4877
-8.28125	-50.4657
-8.32031	-50.4273
-8.35938	-50.4602
-8.39844	-50.4437
-8.4375	-50.5151
-8.47656	-50.4987
-8.51562	-50.4987
-8.55469	-50.5591
-8.59375	-50.4822
-8.63281	-50.4712
-8.67188	-50.5536
-8.71094	-50.5701
-8.75	-50.6305
-8.78906	-50.5866
-8.82812	-50.4932
-8.86719	-50.4547
-8.90625	-50.4877
-8.94531	-50.4877
-8.98438	-50.581
-9.02344	-50.636
-9.0625	-50.6085
-9.10156	-50.5371
-9.14062	-50.5866
-9.17969	-50.6415
-9.21875	-50.6195
-9.25781	-50.5701
-9.29688	-50.5701
-9.33594	-50.6305
-9.375	-50.625
-9.41406	-50.603
-9.45312	-50.636
-9.49219	-50.7623
-9.53125	-50.7129
-9.57031	-50.6195
-9.60938	-50.4987
-9.64844	-50.5866
-9.6875	-50.647
-9.72656	-50.647
-9.76562	-50.581
-9.80469	-50.614
-9.84375	-50.5701
-9.88281	-50.5866
-9.92188	-50.5481
-9.96094	-50.592
-10	-50.592

## Sheet: FigureS21
The energy barrier that Ag ion migration needs to overcome:				The energy barrier that Ag ion migration needs to overcome:
0.2567 eV	33.6828 eV
1 -30505.1735	1 -68463.4866
2 -30505.1456	2 -68463.0160
3 -30505.0813	3 -68461.7746
4 -30505.0087	4 -68459.9869
5 -30504.9480	5 -68456.1578
6 -30504.9169	6 -68445.6805
7 -30504.9195	7 -68429.8038
8 -30504.9543	8 -68430.2160
9 -30505.0120	9 -68447.2206
10 -30505.0784	10 -68458.5856
11 -30505.1411	11 -68462.5540
12 -30505.1735	12 -68463.4865
